# Supplementary material for: Reliability of histopathologic diagnosis of fibrotic interstitial lung disease: an international collaborative standardization project
Source: BMC Pulm Med. 2021 Jun 1;21:184. doi: 10.1186/s12890-021-01522-6 (PMC8170950; doi:10.1186/s12890-021-01522-6)
Supplement: Supplementary file 1 — Additional file 1. Complete survey answers. An excel file containing all responses by each participant for each image and case in both rounds of evaluation. [file 12890_2021_1522_MOESM1_ESM.xlsx]

## Sheet: Criteria sets
				pathologist1	pathologist2	pathologist3	pathologist4	pathologist5	pathologist6	pathologist7	pathologist9
imageSet - Fibrosis	image 1	fibrosis		Yes	Yes	Yes	Yes	Yes	Yes	Yes	Yes
imageSet - Fibrosis	image 1	pattern		Honeycombing Only	Honeycombing Only	Honeycombing Only	Honeycombing Only	Honeycombing Only	Honeycombing Only	Honeycombing Only	Diffuse
imageSet - Fibrosis	image 1	distribution
imageSet - Fibrosis	image 2	fibrosis		Yes	No	No	No	No	No	No	No
imageSet - Fibrosis	image 2	pattern		Patchy	Diffuse	Patchy	Diffuse	Patchy	Patchy	Diffuse	Patchy
imageSet - Fibrosis	image 2	distribution		Airway Centered		Uncertain/Mixed		Airway Centered	Subpleuaral/Paraseptal		Airway Centered
imageSet - Fibrosis	image 3	fibrosis		Yes	Yes	Yes	Yes	Yes	No	Yes	Yes
imageSet - Fibrosis	image 3	pattern		Patchy	Patchy	Patchy	Patchy	Patchy	Patchy	Patchy	Patchy
imageSet - Fibrosis	image 3	distribution		Subpleuaral/Paraseptal	Uncertain/Mixed	Airway Centered	Subpleuaral/Paraseptal	Subpleuaral/Paraseptal	Subpleuaral/Paraseptal	Subpleuaral/Paraseptal	Subpleuaral/Paraseptal
imageSet - Fibrosis	image 4	fibrosis		Yes	Yes	Yes	Yes	No	Uncertain	Yes	Yes
imageSet - Fibrosis	image 4	pattern		Patchy	Diffuse	Patchy	Patchy	Patchy	Patchy	Honeycombing Only	Patchy
imageSet - Fibrosis	image 4	distribution		Uncertain/Mixed		Uncertain/Mixed	Subpleuaral/Paraseptal	Uncertain/Mixed	Subpleuaral/Paraseptal		Uncertain/Mixed
imageSet - Fibrosis	Image 5	fibrosis		No	Yes	Yes	Yes	No	No	Yes	No
imageSet - Fibrosis	Image 5	pattern		Patchy	Patchy	Patchy	Diffuse	Patchy	Patchy	Patchy	Patchy
imageSet - Fibrosis	Image 5	distribution		Uncertain/Mixed	Uncertain/Mixed	Airway Centered		Airway Centered	Subpleuaral/Paraseptal	Uncertain/Mixed	Airway Centered
imageSet - Fibrosis	image 6	fibrosis		Yes	Yes	Yes	Yes	Yes	Yes	Yes	No
imageSet - Fibrosis	image 6	pattern		Honeycombing Only	Patchy	Honeycombing Only	Diffuse	Honeycombing Only	Diffuse	Diffuse	Patchy
imageSet - Fibrosis	image 6	distribution			Uncertain/Mixed						Uncertain/Mixed
imageSet - Fibrosis	image 7	fibrosis		No	No	No	Yes	No	No	Yes	No
imageSet - Fibrosis	image 7	pattern		Patchy	Patchy	Patchy	Diffuse	Patchy	Patchy	Patchy	Patchy
imageSet - Fibrosis	image 7	distribution		Airway Centered	Uncertain/Mixed	Uncertain/Mixed		Uncertain/Mixed	Subpleuaral/Paraseptal	Subpleuaral/Paraseptal	Uncertain/Mixed
imageSet - Fibrosis	Image 8	fibrosis		Yes	Yes	Yes	Yes	Uncertain	Yes	Yes	No
imageSet - Fibrosis	Image 8	pattern		Diffuse	Diffuse	Diffuse	Diffuse	Patchy	Diffuse	Diffuse	Diffuse
imageSet - Fibrosis	Image 8	distribution						Airway Centered
imageSet - Fibrosis	image 9	fibrosis		Yes	Yes	Yes	Yes	Yes	Yes	Yes	Yes
imageSet - Fibrosis	image 9	pattern		Honeycombing Only	Honeycombing Only	Honeycombing Only	Honeycombing Only	Diffuse	Patchy	Honeycombing Only	Honeycombing Only
imageSet - Fibrosis	image 9	distribution							Uncertain/Mixed
imageSet - Fibrosis	Image 10	fibrosis		No	No	No	Yes	No	No	No	No
imageSet - Fibrosis	Image 10	pattern		Patchy	Patchy	Diffuse	Diffuse	Patchy	Patchy	Diffuse	Diffuse
imageSet - Fibrosis	Image 10	distribution		Airway Centered	Uncertain/Mixed			Subpleuaral/Paraseptal	Subpleuaral/Paraseptal
imageSet - Fibrosis	Image 11	fibrosis		Yes	No	No	Yes	No	No	No	No
imageSet - Fibrosis	Image 11	pattern		Patchy	Patchy	Patchy	Patchy	Patchy	Patchy	Diffuse	Patchy
imageSet - Fibrosis	Image 11	distribution		Airway Centered	Uncertain/Mixed	Uncertain/Mixed	Airway Centered	Airway Centered	Subpleuaral/Paraseptal		Airway Centered
imageSet - Fibrosis	Image 12	fibrosis		Yes	Yes	Yes	Yes	No	No	Yes	Yes
imageSet - Fibrosis	Image 12	pattern		Patchy	Diffuse	Diffuse	Diffuse	Patchy	Patchy	Diffuse	Diffuse
imageSet - Fibrosis	Image 12	distribution		Airway Centered				Airway Centered	Subpleuaral/Paraseptal
imageSet - Fibrosis	Image 13	fibrosis		Yes	Yes	Yes	Yes	Uncertain	No	Yes	No
imageSet - Fibrosis	Image 13	pattern		Patchy	Diffuse	Patchy	Diffuse	Patchy	Patchy	Diffuse	Diffuse
imageSet - Fibrosis	Image 13	distribution		Airway Centered		Uncertain/Mixed		Subpleuaral/Paraseptal	Subpleuaral/Paraseptal
imageSet - Fibrosis	Image 14	fibrosis		Yes	Yes	Yes	Yes	Yes	Yes	Yes	Yes
imageSet - Fibrosis	Image 14	pattern		Patchy	Diffuse	Diffuse	Diffuse	Diffuse	Diffuse	Diffuse	Patchy
imageSet - Fibrosis	Image 14	distribution		Airway Centered							Uncertain/Mixed
imageSet - Fibrosis	Image 15	fibrosis		Yes	Yes	Yes	Yes	Yes	No	Yes	Yes
imageSet - Fibrosis	Image 15	pattern		Honeycombing Only	Diffuse	Diffuse	Diffuse	Honeycombing Only	Diffuse	Diffuse	Patchy
imageSet - Fibrosis	Image 15	distribution									Uncertain/Mixed
imageSet - Fibrosis	Image 16	fibrosis		Yes	Yes	Yes	Yes	Yes	Yes	Yes	Yes
imageSet - Fibrosis	Image 16	pattern		Patchy	Honeycombing Only	Honeycombing Only	Diffuse	Honeycombing Only	Patchy	Diffuse	Patchy
imageSet - Fibrosis	Image 16	distribution		Airway Centered					Subpleuaral/Paraseptal		Uncertain/Mixed
imageSet - Fibrosis	Image 17	fibrosis		Yes	Yes	Yes	Yes	No	No	Yes	No
imageSet - Fibrosis	Image 17	pattern		Patchy	Patchy	Patchy	Patchy	Patchy	Patchy	Patchy	Patchy
imageSet - Fibrosis	Image 17	distribution		Subpleuaral/Paraseptal	Subpleuaral/Paraseptal	Airway Centered	Airway Centered	Airway Centered	Subpleuaral/Paraseptal	Uncertain/Mixed	Subpleuaral/Paraseptal
imageSet - Fibrosis	Image 18	fibrosis		Yes	Yes	No	Yes	No	No	Yes	No
imageSet - Fibrosis	Image 18	pattern		Patchy	Diffuse	Diffuse	Diffuse	Patchy	Patchy	Diffuse	Diffuse
imageSet - Fibrosis	Image 18	distribution		Airway Centered				Uncertain/Mixed	Subpleuaral/Paraseptal
imageSet - Fibrosis	Image 19	fibrosis		Yes	No	Yes	Yes	No	No	Yes	No
imageSet - Fibrosis	Image 19	pattern		Patchy	Patchy	Patchy	Patchy	Patchy	Patchy	Patchy	Patchy
imageSet - Fibrosis	Image 19	distribution		Airway Centered	Uncertain/Mixed	Uncertain/Mixed	Airway Centered	Airway Centered	Subpleuaral/Paraseptal	Uncertain/Mixed	Airway Centered
imageSet - Fibrosis	Image 20	fibrosis		Yes	Yes	Yes	Yes	No	No	Yes	Yes
imageSet - Fibrosis	Image 20	pattern		Patchy	Diffuse	Diffuse	Diffuse	Patchy	Diffuse	Diffuse	Diffuse
imageSet - Fibrosis	Image 20	distribution		Airway Centered				Airway Centered
imageSet - Fibrosis	Image 21	fibrosis		No	No	No	Yes	Yes	No	No	No
imageSet - Fibrosis	Image 21	pattern		Diffuse	Diffuse	Diffuse	Diffuse	Diffuse	Diffuse	Diffuse	Diffuse
imageSet - Fibrosis	Image 21	distribution
imageSet - Fibrosis	Image 22	fibrosis		Yes	No	Yes	Yes	No	No	Yes	Yes
imageSet - Fibrosis	Image 22	pattern		Patchy	Patchy	Diffuse	Diffuse	Patchy	Patchy	Patchy	Patchy
imageSet - Fibrosis	Image 22	distribution		Airway Centered	Subpleuaral/Paraseptal			Subpleuaral/Paraseptal	Subpleuaral/Paraseptal	Subpleuaral/Paraseptal	Uncertain/Mixed
imageSet - Fibrosis	Image 23	fibrosis		Yes	Yes	Yes	Yes	No	No	Yes	No
imageSet - Fibrosis	Image 23	pattern		Patchy	Patchy	Patchy	Patchy	Patchy	Patchy	Patchy	Patchy
imageSet - Fibrosis	Image 23	distribution		Airway Centered	Subpleuaral/Paraseptal	Subpleuaral/Paraseptal	Subpleuaral/Paraseptal	Subpleuaral/Paraseptal	Subpleuaral/Paraseptal	Subpleuaral/Paraseptal	Uncertain/Mixed
imageSet - Fibrosis	Image 24	fibrosis		Yes	Yes	Yes	Yes	Yes	Yes	Yes	Yes
imageSet - Fibrosis	Image 24	pattern		Patchy	Honeycombing Only	Honeycombing Only	Patchy	Honeycombing Only	Honeycombing Only	Honeycombing Only	Diffuse
imageSet - Fibrosis	Image 24	distribution		Airway Centered			Uncertain/Mixed
imageSet - Fibrosis	Image 25	fibrosis		No	Yes	Yes	Yes	No	No	Yes	No
imageSet - Fibrosis	Image 25	pattern		Patchy	Patchy	Diffuse	Diffuse	Patchy	Diffuse	Patchy	Diffuse
imageSet - Fibrosis	Image 25	distribution		Airway Centered	Uncertain/Mixed			Airway Centered		Uncertain/Mixed
imageSet - Inflammation	Image 1	inflammation		Yes	Uncertain	No	Yes	No	Yes	Yes	Yes
imageSet - Inflammation	Image 2	inflammation		No	No	No	No	No	Yes	No	Yes
imageSet - Inflammation	Image 3	inflammation		No	No	No	No	No	Uncertain	No	No
imageSet - Inflammation	Image 4	inflammation		No	No	No	Yes	No	Yes	No	Yes
imageSet - Inflammation	Image 5	inflammation		Yes	Uncertain	No	Yes	No	Yes	Uncertain	Yes
imageSet - Inflammation	Image 6	inflammation		Yes	Yes	No	No	No	Yes	No	Yes
imageSet - Inflammation	Image 7	inflammation		Yes	No	No	No	No	Yes	Uncertain	Yes
imageSet - Inflammation	Image 8	inflammation		Yes	Uncertain	No	Yes	No	Yes	Yes	Yes
imageSet - Inflammation	Image 9	inflammation		No	No	No	No	No	No	No	No
imageSet - Fibroblasti Foci	Image 1	fibroblastFoci		None	Cannot Determine	None	Rare	None	Cannot Determine	None	Rare
imageSet - Fibroblasti Foci	Image 2	fibroblastFoci		Readily Identified	Readily Identified	Readily Identified	Rare	None	Rare	Rare	Readily Identified
imageSet - Fibroblasti Foci	Image 3	fibroblastFoci		Readily Identified	Readily Identified	Readily Identified	Rare	Readily Identified	Rare	Rare	Readily Identified
imageSet - Fibroblasti Foci	Image 4	fibroblastFoci		Readily Identified	Readily Identified	Readily Identified	Readily Identified	Rare	Readily Identified	Rare	Readily Identified
imageSet - Fibroblasti Foci	Image 5	fibroblastFoci		None	Cannot Determine	Cannot Determine	None	None	Cannot Determine	None	None
imageSet - Fibroblasti Foci	Image 6	fibroblastFoci		None	Cannot Determine	None	None	None	None	None	None
imageSet - Fibroblasti Foci	Image 7	fibroblastFoci		None	Cannot Determine	None	None	None	None	None	None
imageSet - Granuloma	Image 1	granulomas	cholesterol clefts	Well Formed Granuloma	Well Formed Granuloma	Scattered Giant Cells Only	Well Formed Granuloma	Scattered Giant Cells Only	Scattered Giant Cells Only	Scattered Giant Cells Only	Well Formed Granuloma
imageSet - Granuloma	Image 1	comment
imageSet - Granuloma	Image 2	granulomas		None of These	Uncertain	None of These	None of These	None of These	None of These	None of These	None of These
imageSet - Granuloma	Image 2	comment		descamative-like reaction				Histiocytes scattered eosinophils Raises the concern for Langerhans' Histiocytosis
imageSet - Granuloma	Image 3	granulomas	lipoid pneumonia	Poorly Formed Granuloma	Well Formed Granuloma	Scattered Giant Cells Only	Poorly Formed Granuloma	Scattered Giant Cells Only	Well Formed Granuloma	Scattered Giant Cells Only	Well Formed Granuloma
imageSet - Granuloma	Image 3	comment
imageSet - Granuloma	Image 4	granulomas	crohns	Poorly Formed Granuloma	Well Formed Granuloma	Poorly Formed Granuloma	Well Formed Granuloma	Scattered Giant Cells Only	Poorly Formed Granuloma	Poorly Formed Granuloma	Well Formed Granuloma
imageSet - Granuloma	Image 4	comment
imageSet - Granuloma	Image 5	granulomas	HP	Scattered Giant Cells Only	Poorly Formed Granuloma	Scattered Giant Cells Only	Poorly Formed Granuloma	Scattered Giant Cells Only	Poorly Formed Granuloma	Poorly Formed Granuloma	Poorly Formed Granuloma
imageSet - Granuloma	Image 5	comment
imageSet - Granuloma	Image 6	granulomas		Well Formed Granuloma	Poorly Formed Granuloma	Poorly Formed Granuloma	Poorly Formed Granuloma	Scattered Giant Cells Only	Well Formed Granuloma	Poorly Formed Granuloma	Poorly Formed Granuloma
imageSet - Granuloma	Image 6	comment
imageSet - Granuloma	Image 7	granulomas		Poorly Formed Granuloma	Well Formed Granuloma	Poorly Formed Granuloma	Poorly Formed Granuloma	Poorly Formed Granuloma	Poorly Formed Granuloma	Scattered Giant Cells Only	Poorly Formed Granuloma
imageSet - Granuloma	Image 7	comment
imageSet - Granuloma	Image 8	granulomas		Well Formed Granuloma	Well Formed Granuloma	Poorly Formed Granuloma	Poorly Formed Granuloma	Poorly Formed Granuloma	Well Formed Granuloma	Poorly Formed Granuloma	Poorly Formed Granuloma
imageSet - Granuloma	Image 8	comment
imageSet - Granuloma	Image 9	granulomas		Scattered Giant Cells Only	Poorly Formed Granuloma	Scattered Giant Cells Only	Scattered Giant Cells Only	Scattered Giant Cells Only	Scattered Giant Cells Only	Scattered Giant Cells Only	Poorly Formed Granuloma
imageSet - Granuloma	Image 9	comment
imageSet - Granuloma	Image 10	granulomas		Poorly Formed Granuloma	Well Formed Granuloma	Poorly Formed Granuloma	Poorly Formed Granuloma	Poorly Formed Granuloma	Poorly Formed Granuloma	Poorly Formed Granuloma	Poorly Formed Granuloma
imageSet - Granuloma	Image 10	comment

## Sheet: WSI round one
		pathologist1	pathologist2	pathologist3	pathologist4	pathologist5	pathologist8	pathologist9
case one	fibrosis	Yes	Yes	Yes	Yes	No	No	Yes
case one	pattern	Patchy	Patchy	Diffuse	Patchy	Patchy	Patchy	Patchy
case one	distribution	Airway Centered	Uncertain/Mixed		Airway Centered	Subpleuaral/Paraseptal	Uncertain/Mixed	Airway Centered
case one	fibroblastFoci	Rare	Rare		Rare	Rare	None	Rare
case one	nonUIPFeatures: Dense Inflammation Away From Scar	FALSE	FALSE	FALSE	FALSE	FALSE	FALSE	TRUE
case one	nonUIPFeatures: Granuloma	FALSE	FALSE	FALSE	FALSE	FALSE	FALSE	FALSE
case one	nonUIPFeatures: Organizing Pneumonia	FALSE	FALSE	FALSE	FALSE	FALSE	FALSE	FALSE
case one	nonUIPFeatures: Smoking-Related Interstitial Fibrosis	FALSE	FALSE	FALSE	FALSE	FALSE	FALSE	FALSE
case one	nonUIPFeatures: Other (Comment Below)	TRUE	TRUE	FALSE	TRUE	FALSE	TRUE	FALSE
case one	isThisUIP	Not UIP/IPF	Not UIP/IPF	Not UIP/IPF	Possible	Probable	Not UIP/IPF	Not UIP/IPF
case one	comment	bronchiolar metaplasia bronchioloectasis lymphoid aggregates airway-centered fibroblastic focus... HP???	absence of fibroblastic foci more or less extensive bronchiolar metaplasia		More airway centered. I'd call it Indet and question chronic inhalational injury such as HP or aspiration.		patchy interstitial fibrosis with some lymphoid follicles	Favor chr HP vs. CTD-ILD
case two	fibrosis	Yes	Yes	Yes	Yes	Yes	Yes	Yes
case two	pattern	Patchy	Diffuse	Honeycombing Only	Diffuse	Diffuse	Diffuse	Diffuse
case two	distribution	Airway Centered	Uncertain/Mixed			Subpleuaral/Paraseptal	Airway Centered	Uncertain/Mixed
case two	fibroblastFoci	Readily Identified	Readily Identified		Readily Identified	Readily Identified	Rare	Readily Identified
case two	nonUIPFeatures: Dense Inflammation Away From Scar	TRUE	FALSE	FALSE	TRUE	FALSE	TRUE	TRUE
case two	nonUIPFeatures: Granuloma	FALSE	TRUE	FALSE	FALSE	FALSE	FALSE	FALSE
case two	nonUIPFeatures: Organizing Pneumonia	TRUE	FALSE	FALSE	FALSE	FALSE	FALSE	FALSE
case two	nonUIPFeatures: Smoking-Related Interstitial Fibrosis	FALSE	FALSE	FALSE	FALSE	FALSE	FALSE	FALSE
case two	nonUIPFeatures: Other (Comment Below)	TRUE	FALSE	FALSE	FALSE	TRUE	FALSE	FALSE
case two	isThisUIP	Not UIP/IPF	Possible	Probable	Not UIP/IPF	Definite	Not UIP/IPF	Not UIP/IPF
case two	comment				This looks like CTD-associated ILD more like an advanced NSIP pattern to me.	Presence of interstitial lymphoid aggregates is suggestive of a connective tissue disease associated interstitial lung disease.	favor association with collagenous disease	Likely CTD-ILD
case three	fibrosis	Yes	Yes	Yes	Yes	No	Yes	Yes
case three	pattern	Diffuse	Diffuse	Honeycombing Only	Diffuse	Patchy	Diffuse	Diffuse
case three	distribution	Uncertain/Mixed	Uncertain/Mixed			Subpleuaral/Paraseptal	Subpleuaral/Paraseptal	Uncertain/Mixed
case three	fibroblastFoci	Readily Identified	Rare		Rare	Rare	Rare	None
case three	nonUIPFeatures: Dense Inflammation Away From Scar	FALSE	FALSE	FALSE	FALSE	FALSE	FALSE	FALSE
case three	nonUIPFeatures: Granuloma	FALSE	FALSE	FALSE	FALSE	FALSE	FALSE	FALSE
case three	nonUIPFeatures: Organizing Pneumonia	FALSE	FALSE	FALSE	FALSE	FALSE	FALSE	FALSE
case three	nonUIPFeatures: Smoking-Related Interstitial Fibrosis	FALSE	FALSE	FALSE	FALSE	FALSE	FALSE	FALSE
case three	nonUIPFeatures: Other (Comment Below)	FALSE	FALSE	FALSE	FALSE	FALSE	TRUE	FALSE
case three	isThisUIP	Not UIP/IPF	Probable	Probable	Not UIP/IPF	Possible	Possible	Not UIP/IPF
case three	comment	NSIPf			Fibrotic NSIP		there is a lot of bronchiolometaplasia. This could be UIP in the correct clinical-radiographic context.	Fibr NSIP with some airway-centered changes. Likely CTD-ILD but cannot exclude chr HP. Not IFP.
case four	fibrosis	No	No	No	No	No	No	No
case four	pattern	Patchy	Diffuse	Diffuse		Patchy	Patchy	Diffuse
case four	distribution	Airway Centered	Uncertain/Mixed	Uncertain/Mixed		Uncertain/Mixed	Uncertain/Mixed	Airway Centered
case four	fibroblastFoci	None	None	None		None	None	None
case four	nonUIPFeatures: Dense Inflammation Away From Scar	FALSE	FALSE	FALSE	FALSE	FALSE	FALSE	TRUE
case four	nonUIPFeatures: Granuloma	FALSE	FALSE	FALSE	FALSE	FALSE	FALSE	FALSE
case four	nonUIPFeatures: Organizing Pneumonia	TRUE	TRUE	TRUE	TRUE	FALSE	TRUE	TRUE
case four	nonUIPFeatures: Smoking-Related Interstitial Fibrosis	FALSE	FALSE	FALSE	FALSE	FALSE	FALSE	FALSE
case four	nonUIPFeatures: Other (Comment Below)	TRUE	TRUE	TRUE	FALSE	TRUE	FALSE	FALSE
case four	isThisUIP	Not UIP/IPF	Not UIP/IPF	Not UIP/IPF	Not UIP/IPF	Not UIP/IPF	Not UIP/IPF	Not UIP/IPF
case four	comment	bronchiolocentric OP sometimes distal focal DAD (hyaline membrane) type II pneumocyte hyperplasia - Infections (viral fungal?) Aspiration?? subacute/chronic HP???	DAD hemorrhage OP	organizing phase DAD / hyaline membranes	DAD	Acute and organizing diffuse alveolar damage		CTD-ILD most likely
case five	fibrosis	Yes	Yes	Yes	Yes	Yes	Yes	Yes
case five	pattern	Patchy	Honeycombing Only	Honeycombing Only	Diffuse	Diffuse	Diffuse	Patchy
case five	distribution	Uncertain/Mixed			Uncertain/Mixed	Subpleuaral/Paraseptal	Uncertain/Mixed	Subpleuaral/Paraseptal
case five	fibroblastFoci	Readily Identified			Readily Identified	Readily Identified	Readily Identified	Readily Identified
case five	nonUIPFeatures: Dense Inflammation Away From Scar	TRUE	FALSE	FALSE	FALSE	FALSE	TRUE	FALSE
case five	nonUIPFeatures: Granuloma	FALSE	FALSE	FALSE	FALSE	FALSE	FALSE	FALSE
case five	nonUIPFeatures: Organizing Pneumonia	FALSE	FALSE	FALSE	FALSE	FALSE	FALSE	FALSE
case five	nonUIPFeatures: Smoking-Related Interstitial Fibrosis	FALSE	FALSE	FALSE	FALSE	FALSE	FALSE	FALSE
case five	nonUIPFeatures: Other (Comment Below)	TRUE	FALSE	FALSE	FALSE	TRUE	FALSE	FALSE
case five	isThisUIP	Probable	Probable	Probable	Probable	Not UIP/IPF	Possible	Definite
case five	comment	inflammation with linfoid aggregates - IPF? CVD?? IPAF???			Missing normal lung to call clear UIP. The non advanced fibrotic areas have a reasonable lymphoplasmacytic infiltrate.	Acute exacerbation of UIP with prominent diffuse alveolar damage.	this could be chronic HP. I could not see granuloma but there are giant cells in some airways.
case six	fibrosis	Yes	Yes	Yes	Yes	No	Yes	Yes
case six	pattern	Patchy	Patchy	Patchy	Patchy	Patchy	Patchy	Patchy
case six	distribution	Uncertain/Mixed	Subpleuaral/Paraseptal	Subpleuaral/Paraseptal	Uncertain/Mixed	Subpleuaral/Paraseptal	Subpleuaral/Paraseptal	Uncertain/Mixed
case six	fibroblastFoci	Readily Identified	Readily Identified	Readily Identified	Readily Identified	Readily Identified	Readily Identified	Readily Identified
case six	nonUIPFeatures: Dense Inflammation Away From Scar	TRUE	FALSE	FALSE	FALSE	FALSE	FALSE	TRUE
case six	nonUIPFeatures: Granuloma	FALSE	FALSE	FALSE	FALSE	FALSE	FALSE	FALSE
case six	nonUIPFeatures: Organizing Pneumonia	FALSE	FALSE	FALSE	TRUE	FALSE	FALSE	TRUE
case six	nonUIPFeatures: Smoking-Related Interstitial Fibrosis	FALSE	FALSE	FALSE	FALSE	FALSE	FALSE	FALSE
case six	nonUIPFeatures: Other (Comment Below)	TRUE	FALSE	FALSE	FALSE	FALSE	FALSE	FALSE
case six	isThisUIP	Not UIP/IPF	Definite	Definite	Probable	Definite	Definite	Possible
case six	comment	Bronquioloectasis Airway-centered fibroblastic foci airway-centered fibrosis focal honeycomb			OP and some airway centered fibrosis and fibroplasia. r/o HP and aspiration.			Mild cellular interstitial infiltrates mild chr pleuritis -- favor CTD-ILD
case seven	fibrosis	Yes	No	Yes	No	No	No	No
case seven	pattern	Patchy	Patchy	Patchy	Patchy	Patchy	Patchy	Patchy
case seven	distribution	Airway Centered	Uncertain/Mixed	Subpleuaral/Paraseptal	Airway Centered	Uncertain/Mixed	Uncertain/Mixed	Airway Centered
case seven	fibroblastFoci	Readily Identified	Readily Identified	Readily Identified	Readily Identified	Rare	Rare	Rare
case seven	nonUIPFeatures: Dense Inflammation Away From Scar	TRUE	FALSE	FALSE	FALSE	FALSE	TRUE	TRUE
case seven	nonUIPFeatures: Granuloma	FALSE	FALSE	FALSE	FALSE	FALSE	FALSE	TRUE
case seven	nonUIPFeatures: Organizing Pneumonia	FALSE	FALSE	FALSE	TRUE	FALSE	FALSE	TRUE
case seven	nonUIPFeatures: Smoking-Related Interstitial Fibrosis	FALSE	FALSE	FALSE	FALSE	FALSE	FALSE	FALSE
case seven	nonUIPFeatures: Other (Comment Below)	TRUE	FALSE	FALSE	FALSE	TRUE	FALSE	FALSE
case seven	isThisUIP	Not UIP/IPF	Not UIP/IPF	Definite	Not UIP/IPF	Not UIP/IPF	Not UIP/IPF	Not UIP/IPF
case seven	comment	lymphoid agregates airway-centered fibroblastic foci... HP? CVD?? IPAF???	lymphoid agregates pleural adherences		HP or aspiration or CTD	Some areas of airway centered fibrosis with associated chronic airway changes peribronchiolar metaplasia and chronic bronchiolitis are present. But no granulomas or giant cells of chronic HP seen. Patchy interstitial lymphoid aggregates with features of chronic pleuritis suggests a connective tissue disease etiology.		Likely subacute to chronic HP but could be CTD combined with aspiration
case eight	fibrosis	Yes	No	Yes	Yes	Yes	No	No
case eight	pattern	Patchy	Patchy	Patchy	Diffuse	Patchy	Patchy	Patchy
case eight	distribution	Airway Centered	Uncertain/Mixed	Subpleuaral/Paraseptal		Subpleuaral/Paraseptal	Airway Centered	Airway Centered
case eight	fibroblastFoci	Readily Identified	Readily Identified	Readily Identified	Readily Identified	Readily Identified	Rare	Rare
case eight	nonUIPFeatures: Dense Inflammation Away From Scar	TRUE	FALSE	FALSE	FALSE	FALSE	TRUE	FALSE
case eight	nonUIPFeatures: Granuloma	FALSE	TRUE	FALSE	FALSE	FALSE	FALSE	TRUE
case eight	nonUIPFeatures: Organizing Pneumonia	FALSE	FALSE	FALSE	FALSE	FALSE	FALSE	TRUE
case eight	nonUIPFeatures: Smoking-Related Interstitial Fibrosis	FALSE	FALSE	FALSE	FALSE	FALSE	FALSE	FALSE
case eight	nonUIPFeatures: Other (Comment Below)	FALSE	FALSE	FALSE	FALSE	FALSE	TRUE	FALSE
case eight	isThisUIP	Not UIP/IPF	Not UIP/IPF	Definite	Not UIP/IPF	Definite	Not UIP/IPF	Not UIP/IPF
case eight	comment	bronchiolar lesions - HP? CVD? Aspiration?			Fibrotic NSIP		presence of giant cells	Chr HP vs. chr aspiration
case nine	fibrosis	Yes	Yes	No	Yes	No	No	No
case nine	pattern	Patchy	Patchy	Patchy	Patchy	Patchy	Patchy	Patchy
case nine	distribution	Uncertain/Mixed	Uncertain/Mixed	Subpleuaral/Paraseptal	Subpleuaral/Paraseptal	Subpleuaral/Paraseptal	Subpleuaral/Paraseptal	Uncertain/Mixed
case nine	fibroblastFoci	Readily Identified	Readily Identified	Readily Identified	Readily Identified	Readily Identified	Readily Identified	Readily Identified
case nine	nonUIPFeatures: Dense Inflammation Away From Scar	TRUE	FALSE	FALSE	FALSE	FALSE	FALSE	TRUE
case nine	nonUIPFeatures: Granuloma	FALSE	FALSE	FALSE	FALSE	FALSE	FALSE	FALSE
case nine	nonUIPFeatures: Organizing Pneumonia	FALSE	FALSE	FALSE	TRUE	FALSE	FALSE	TRUE
case nine	nonUIPFeatures: Smoking-Related Interstitial Fibrosis	FALSE	FALSE	FALSE	FALSE	FALSE	FALSE	FALSE
case nine	nonUIPFeatures: Other (Comment Below)	TRUE	FALSE	FALSE	FALSE	FALSE	TRUE	FALSE
case nine	isThisUIP	Not UIP/IPF	Definite	Probable	Probable	Definite	Possible	Possible
case nine	comment	airway-centered fibroblastic foci and OP.		not as much fibrosis as I would like otherwise call it unclassifiable			there is mild inflammation and many eosinophils. It could be something other than UIP	More likely CTD possibly Chr HP. Doubt IPF.
case ten	fibrosis	No	No	No	Yes	No	No	No
case ten	pattern	Diffuse	Patchy	Diffuse	Diffuse	Patchy	Patchy	Diffuse
case ten	distribution	Airway Centered	Uncertain/Mixed	Uncertain/Mixed	Uncertain/Mixed	Uncertain/Mixed	Uncertain/Mixed	Subpleuaral/Paraseptal
case ten	fibroblastFoci	None	None	None	None	None	Cannot Determine	None
case ten	nonUIPFeatures: Dense Inflammation Away From Scar	TRUE	FALSE	FALSE	FALSE	FALSE	FALSE	FALSE
case ten	nonUIPFeatures: Granuloma	FALSE	FALSE	FALSE	FALSE	FALSE	FALSE	FALSE
case ten	nonUIPFeatures: Organizing Pneumonia	FALSE	FALSE	FALSE	FALSE	FALSE	FALSE	FALSE
case ten	nonUIPFeatures: Smoking-Related Interstitial Fibrosis	FALSE	TRUE	TRUE	TRUE	TRUE	TRUE	TRUE
case ten	nonUIPFeatures: Other (Comment Below)	TRUE	FALSE	FALSE	FALSE	TRUE	FALSE	FALSE
case ten	isThisUIP	Not UIP/IPF	Not UIP/IPF	Not UIP/IPF	Not UIP/IPF	Not UIP/IPF	Not UIP/IPF	Not UIP/IPF
case ten	comment	Descamative Interstitial Pneumonitis or DIP-like reation???			smoking related pathology	Associated langerhan's cell histiocytosis (CD1a)
case eleven	fibrosis	Yes	Yes	No	Yes	No	No	Yes
case eleven	pattern	Patchy	Patchy	Patchy	Patchy	Patchy	Patchy	Patchy
case eleven	distribution	Subpleuaral/Paraseptal	Subpleuaral/Paraseptal	Subpleuaral/Paraseptal	Subpleuaral/Paraseptal	Subpleuaral/Paraseptal	Uncertain/Mixed	Subpleuaral/Paraseptal
case eleven	fibroblastFoci	None	None	Rare	Rare	None	None	Rare
case eleven	nonUIPFeatures: Dense Inflammation Away From Scar	FALSE	FALSE	FALSE	FALSE	FALSE	FALSE	FALSE
case eleven	nonUIPFeatures: Granuloma	FALSE	FALSE	FALSE	FALSE	FALSE	FALSE	FALSE
case eleven	nonUIPFeatures: Organizing Pneumonia	FALSE	FALSE	FALSE	FALSE	FALSE	FALSE	FALSE
case eleven	nonUIPFeatures: Smoking-Related Interstitial Fibrosis	FALSE	TRUE	FALSE	FALSE	FALSE	TRUE	FALSE
case eleven	nonUIPFeatures: Other (Comment Below)	TRUE	FALSE	FALSE	FALSE	TRUE	FALSE	FALSE
case eleven	isThisUIP	Probable	Not UIP/IPF	Possible	Probable	Not UIP/IPF	Not UIP/IPF	Probable
case eleven	comment	Honeycomb		mild fibrosis hence unclassified / possible	Early UIP	Recurrent pneumothoraces associated reactive pleural/sub-pleural fibrosis cannot be excluded. Clinical history/imaging correlation will be useful.	Emphysema?	I'm bothered by the relative lack of fibroblast foci but otherwise a pretty good early UIP
case twelve	fibrosis	Yes	No	No	No	No	No	No
case twelve	pattern	Patchy	Patchy	Diffuse		Patchy	Patchy	Patchy
case twelve	distribution	Airway Centered	Uncertain/Mixed	Uncertain/Mixed		Uncertain/Mixed	Uncertain/Mixed	Airway Centered
case twelve	fibroblastFoci	None	Rare	Rare	Readily Identified	None	Cannot Determine	None
case twelve	nonUIPFeatures: Dense Inflammation Away From Scar	TRUE	TRUE	TRUE	FALSE	FALSE	FALSE	FALSE
case twelve	nonUIPFeatures: Granuloma	FALSE	FALSE	FALSE	FALSE	FALSE	FALSE	FALSE
case twelve	nonUIPFeatures: Organizing Pneumonia	TRUE	TRUE	TRUE	TRUE	TRUE	TRUE	TRUE
case twelve	nonUIPFeatures: Smoking-Related Interstitial Fibrosis	FALSE	FALSE	FALSE	FALSE	FALSE	FALSE	FALSE
case twelve	nonUIPFeatures: Other (Comment Below)	FALSE	FALSE	FALSE	FALSE	FALSE	FALSE	FALSE
case twelve	isThisUIP	Not UIP/IPF	Not UIP/IPF	Not UIP/IPF	Not UIP/IPF	Not UIP/IPF	Not UIP/IPF	Not UIP/IPF
case twelve	comment				Looks like HP or other inhalational injury			This feels like HP but I couldn't seem to find granulomas. But it sure smells like HP. Maybe CTD.
case thirteen	fibrosis	Yes	No	Yes	Yes	No	No	No
case thirteen	pattern	Diffuse	Diffuse	Diffuse	Diffuse	Diffuse	Diffuse	Diffuse
case thirteen	distribution	Uncertain/Mixed	Uncertain/Mixed	Uncertain/Mixed		Uncertain/Mixed	Uncertain/Mixed	Airway Centered
case thirteen	fibroblastFoci	Readily Identified	None	Rare	Readily Identified	Rare	Rare	Rare
case thirteen	nonUIPFeatures: Dense Inflammation Away From Scar	TRUE	FALSE	TRUE	TRUE	FALSE	TRUE	TRUE
case thirteen	nonUIPFeatures: Granuloma	FALSE	FALSE	FALSE	FALSE	FALSE	FALSE	TRUE
case thirteen	nonUIPFeatures: Organizing Pneumonia	FALSE	FALSE	FALSE	FALSE	FALSE	TRUE	FALSE
case thirteen	nonUIPFeatures: Smoking-Related Interstitial Fibrosis	FALSE	FALSE	FALSE	FALSE	FALSE	FALSE	FALSE
case thirteen	nonUIPFeatures: Other (Comment Below)	FALSE	FALSE	FALSE	FALSE	TRUE	TRUE	FALSE
case thirteen	isThisUIP	Not UIP/IPF	Not UIP/IPF	Not UIP/IPF	Not UIP/IPF	Not UIP/IPF	Not UIP/IPF	Not UIP/IPF
case thirteen	comment	NSIP+constritive bronchiolitis?		NSIP pattern	CEllular and fibrotic NSIP	Interstitial giant cells cellular interstitium with diffuse interstitial fibrosis suggestive of cellular NSIP. Differential diagnosis is Hypesensitivity pneumonitis.	some NSIP pattern	Chr HP vs. CTD-ILD with aspiration. Not IPF.
case fourteen	fibrosis	No	No	No	No	No	No	No
case fourteen	pattern	Patchy	Patchy	Patchy		Patchy	Patchy	Diffuse
case fourteen	distribution	Airway Centered	Uncertain/Mixed	Subpleuaral/Paraseptal		Subpleuaral/Paraseptal	Airway Centered	Uncertain/Mixed
case fourteen	fibroblastFoci	None	None	None		None	Cannot Determine	None
case fourteen	nonUIPFeatures: Dense Inflammation Away From Scar	TRUE	FALSE	FALSE	FALSE	FALSE	FALSE	FALSE
case fourteen	nonUIPFeatures: Granuloma	FALSE	FALSE	FALSE	FALSE	FALSE	FALSE	FALSE
case fourteen	nonUIPFeatures: Organizing Pneumonia	TRUE	TRUE	TRUE	TRUE	TRUE	TRUE	TRUE
case fourteen	nonUIPFeatures: Smoking-Related Interstitial Fibrosis	FALSE	FALSE	FALSE	FALSE	FALSE	FALSE	FALSE
case fourteen	nonUIPFeatures: Other (Comment Below)	FALSE	FALSE	FALSE	FALSE	FALSE	FALSE	FALSE
case fourteen	isThisUIP	Not UIP/IPF	Not UIP/IPF	Not UIP/IPF	Not UIP/IPF	Not UIP/IPF	Not UIP/IPF	Not UIP/IPF
case fourteen	comment				OP - could be COP
case fifteen	fibrosis	No	No	No	No	No	No	No
case fifteen	pattern	Patchy	Diffuse	Diffuse		Patchy	Diffuse	Diffuse
case fifteen	distribution	Airway Centered	Uncertain/Mixed	Uncertain/Mixed		Uncertain/Mixed	Uncertain/Mixed	Uncertain/Mixed
case fifteen	fibroblastFoci	None	None	None		Cannot Determine	Cannot Determine	Rare
case fifteen	nonUIPFeatures: Dense Inflammation Away From Scar	TRUE	FALSE	TRUE	TRUE	FALSE	TRUE	TRUE
case fifteen	nonUIPFeatures: Granuloma	FALSE	FALSE	FALSE	FALSE	FALSE	FALSE	FALSE
case fifteen	nonUIPFeatures: Organizing Pneumonia	TRUE	TRUE	TRUE	TRUE	TRUE	TRUE	TRUE
case fifteen	nonUIPFeatures: Smoking-Related Interstitial Fibrosis	FALSE	FALSE	FALSE	FALSE	FALSE	FALSE	FALSE
case fifteen	nonUIPFeatures: Other (Comment Below)	FALSE	FALSE	FALSE	FALSE	FALSE	FALSE	FALSE
case fifteen	isThisUIP	Not UIP/IPF	Not UIP/IPF	Not UIP/IPF	Not UIP/IPF	Not UIP/IPF	Not UIP/IPF	Not UIP/IPF
case fifteen	comment			NSIP / op	OP and cellular NSIP ? IPAF
case sixteen	fibrosis	No	Yes	Yes	No	No	No	No
case sixteen	pattern	Diffuse	Diffuse	Diffuse		Patchy	Patchy	Diffuse
case sixteen	distribution	Airway Centered	Uncertain/Mixed	Uncertain/Mixed		Uncertain/Mixed	Airway Centered	Uncertain/Mixed
case sixteen	fibroblastFoci	None	None	None	Cannot Determine	None	None	Rare
case sixteen	nonUIPFeatures: Dense Inflammation Away From Scar	FALSE	FALSE	FALSE	TRUE	FALSE	FALSE	FALSE
case sixteen	nonUIPFeatures: Granuloma	FALSE	TRUE	FALSE	FALSE	FALSE	FALSE	TRUE
case sixteen	nonUIPFeatures: Organizing Pneumonia	FALSE	FALSE	FALSE	FALSE	FALSE	FALSE	TRUE
case sixteen	nonUIPFeatures: Smoking-Related Interstitial Fibrosis	FALSE	FALSE	FALSE	FALSE	FALSE	TRUE	FALSE
case sixteen	nonUIPFeatures: Other (Comment Below)	TRUE	FALSE	TRUE	TRUE	TRUE	TRUE	FALSE
case sixteen	isThisUIP	Not UIP/IPF	Not UIP/IPF	Not UIP/IPF	Not UIP/IPF	Not UIP/IPF	Not UIP/IPF	Not UIP/IPF
case sixteen	comment	Descamative-like reation with giant cells...aspirative pneumonia? somoking???		GIP	GIP DIP or aspiration	Intra-alveolar macrophages with eosinophils giant cells Differential diagnosis includes DIP- like pattern superimposed acute lung injury hypersensitivity pneumonitis.	DIP or other exposure	Nice case of GIP / hard metal lung disease
case seventeen	fibrosis	Yes	Yes	Yes	Yes	No	Yes	Yes
case seventeen	pattern	Patchy	Patchy	Patchy	Patchy	Patchy		Patchy
case seventeen	distribution	Uncertain/Mixed	Uncertain/Mixed	Subpleuaral/Paraseptal	Subpleuaral/Paraseptal	Subpleuaral/Paraseptal	Subpleuaral/Paraseptal	Subpleuaral/Paraseptal
case seventeen	fibroblastFoci	Rare	Readily Identified	Readily Identified	Readily Identified	Readily Identified	Readily Identified	Readily Identified
case seventeen	nonUIPFeatures: Dense Inflammation Away From Scar	TRUE	FALSE	FALSE	FALSE	FALSE	TRUE	FALSE
case seventeen	nonUIPFeatures: Granuloma	FALSE	FALSE	FALSE	FALSE	FALSE	FALSE	FALSE
case seventeen	nonUIPFeatures: Organizing Pneumonia	FALSE	FALSE	FALSE	FALSE	FALSE	FALSE	FALSE
case seventeen	nonUIPFeatures: Smoking-Related Interstitial Fibrosis	FALSE	FALSE	FALSE	FALSE	FALSE	FALSE	FALSE
case seventeen	nonUIPFeatures: Other (Comment Below)	TRUE	FALSE	FALSE	FALSE	TRUE	FALSE	FALSE
case seventeen	isThisUIP	Not UIP/IPF	Definite	Definite	Definite	Possible	Probable	Possible
case seventeen	comment	bronchiolization; lymphoid agreggates; honeycomb.... HP? CVD??			IPF	Small airway changes peribronchiolar metaplasia raises chronic hypersensitivity pneumonitis in the differential diagnosis.	collagenous vascular disease?	The lymphoid aggregates are striking despite being predominantly in scar. Could still be IPF (especially if the pt has CLL) but CTD-ILD needs to be ruled out
case eighteen	fibrosis	Yes	No	No	No	No	No	No
case eighteen	pattern	Patchy	Patchy	Patchy	Patchy	Patchy	Patchy	Patchy
case eighteen	distribution	Subpleuaral/Paraseptal	Uncertain/Mixed	Airway Centered	Uncertain/Mixed	Subpleuaral/Paraseptal		Airway Centered
case eighteen	fibroblastFoci	None	Rare	Rare	Rare	Rare	Rare	None
case eighteen	nonUIPFeatures: Dense Inflammation Away From Scar	TRUE	FALSE	FALSE	FALSE	FALSE	FALSE	TRUE
case eighteen	nonUIPFeatures: Granuloma	FALSE	FALSE	FALSE	FALSE	FALSE	FALSE	FALSE
case eighteen	nonUIPFeatures: Organizing Pneumonia	FALSE	FALSE	FALSE	FALSE	FALSE	FALSE	FALSE
case eighteen	nonUIPFeatures: Smoking-Related Interstitial Fibrosis	FALSE	FALSE	FALSE	FALSE	FALSE	FALSE	FALSE
case eighteen	nonUIPFeatures: Other (Comment Below)	TRUE	FALSE	FALSE	FALSE	TRUE	TRUE	FALSE
case eighteen	isThisUIP	Possible	Possible	Possible	Not UIP/IPF	Not UIP/IPF	Possible	Not UIP/IPF
case eighteen	comment	peribronchiolar remodeling with bronchiolization and distal NSIP-like areas normal pleural areas bronchiectasis	bronchiolar metaplasia adherences	airway centered ILD	Chronic small airways remodeling with focal OP	Prominent chronic small airway changes peribronchiolar metaplasia.	extensive bronchiolometaplasia
case nineteen	fibrosis	Yes	No	Yes	Yes	No	No	No
case nineteen	pattern	Patchy	Patchy	Patchy	Patchy	Patchy	Patchy	Patchy
case nineteen	distribution	Uncertain/Mixed	Uncertain/Mixed	Airway Centered	Uncertain/Mixed	Uncertain/Mixed	Subpleuaral/Paraseptal	Airway Centered
case nineteen	fibroblastFoci	Readily Identified	None	Rare	Rare	None	Rare	Readily Identified
case nineteen	nonUIPFeatures: Dense Inflammation Away From Scar	TRUE	FALSE	FALSE	FALSE	FALSE	TRUE	TRUE
case nineteen	nonUIPFeatures: Granuloma	FALSE	FALSE	FALSE	FALSE	FALSE	FALSE	FALSE
case nineteen	nonUIPFeatures: Organizing Pneumonia	FALSE	FALSE	FALSE	FALSE	FALSE	FALSE	FALSE
case nineteen	nonUIPFeatures: Smoking-Related Interstitial Fibrosis	FALSE	FALSE	FALSE	TRUE	FALSE	FALSE	FALSE
case nineteen	nonUIPFeatures: Other (Comment Below)	TRUE	FALSE	FALSE	FALSE	TRUE	FALSE	FALSE
case nineteen	isThisUIP	Possible	Possible	Possible	Probable	Not UIP/IPF	Probable	Possible
case nineteen	comment	Bronchiectasis Airway-centered FF lymphoid aggregates; focal NSIP areas		Mostly airway centered.		Irregular stellate scar CD1a to exclude LCH.	collagenous vascular disease?
case twenty	fibrosis	Yes	Yes	Yes	Yes	Yes	Yes	Yes
case twenty	pattern	Patchy	Patchy	Patchy	Patchy	Patchy	Patchy	Patchy
case twenty	distribution	Airway Centered	Uncertain/Mixed	Subpleuaral/Paraseptal	Subpleuaral/Paraseptal	Airway Centered	Subpleuaral/Paraseptal	Uncertain/Mixed
case twenty	fibroblastFoci	Readily Identified	Readily Identified	Readily Identified	Readily Identified	Readily Identified	Rare	Readily Identified
case twenty	nonUIPFeatures: Dense Inflammation Away From Scar	TRUE	FALSE	FALSE	FALSE	FALSE	TRUE	TRUE
case twenty	nonUIPFeatures: Granuloma	FALSE	FALSE	FALSE	FALSE	FALSE	FALSE	FALSE
case twenty	nonUIPFeatures: Organizing Pneumonia	TRUE	FALSE	FALSE	FALSE	FALSE	FALSE	FALSE
case twenty	nonUIPFeatures: Smoking-Related Interstitial Fibrosis	FALSE	FALSE	FALSE	FALSE	FALSE	FALSE	FALSE
case twenty	nonUIPFeatures: Other (Comment Below)	TRUE	FALSE	FALSE	FALSE	FALSE	TRUE	FALSE
case twenty	isThisUIP	Not UIP/IPF	Definite	Definite	Definite	Not UIP/IPF	Possible	Possible
case twenty	comment	Bronchiectasis					giant cells and inlfammation HP?
case twenty one	fibrosis	Yes	Yes	Yes	Yes	Yes	Yes	Yes
case twenty one	pattern	Patchy	Patchy	Patchy	Patchy	Patchy	Honeycombing Only	Patchy
case twenty one	distribution	Uncertain/Mixed	Subpleuaral/Paraseptal	Airway Centered	Subpleuaral/Paraseptal	Subpleuaral/Paraseptal		Airway Centered
case twenty one	fibroblastFoci	Rare	Rare	Readily Identified	Readily Identified	Readily Identified		Readily Identified
case twenty one	nonUIPFeatures: Dense Inflammation Away From Scar	TRUE	FALSE	FALSE	FALSE	FALSE	FALSE	TRUE
case twenty one	nonUIPFeatures: Granuloma	FALSE	FALSE	FALSE	FALSE	FALSE	FALSE	FALSE
case twenty one	nonUIPFeatures: Organizing Pneumonia	FALSE	FALSE	FALSE	FALSE	FALSE	FALSE	FALSE
case twenty one	nonUIPFeatures: Smoking-Related Interstitial Fibrosis	FALSE	FALSE	FALSE	FALSE	FALSE	FALSE	FALSE
case twenty one	nonUIPFeatures: Other (Comment Below)	TRUE	FALSE	FALSE	FALSE	FALSE	TRUE	FALSE
case twenty one	isThisUIP	Probable	Probable	Not UIP/IPF	definite	Probable	Probable	Possible
case twenty one	comment	Honeycombing; lymphoid aggregates			Nice sharp demarcation between fibrosis and normal lung.		lymphoid follicles Collagenous vascular disease?
case twenty two	fibrosis	Yes	Yes	Yes	Yes	Yes	No	Yes
case twenty two	pattern	Patchy	Patchy	Patchy	Diffuse	Diffuse	Diffuse	Diffuse
case twenty two	distribution	Uncertain/Mixed	Uncertain/Mixed	Uncertain/Mixed	Uncertain/Mixed	Uncertain/Mixed	Uncertain/Mixed	Uncertain/Mixed
case twenty two	fibroblastFoci	None	None	Rare	Rare	None	Cannot Determine	Rare
case twenty two	nonUIPFeatures: Dense Inflammation Away From Scar	TRUE	FALSE	FALSE	TRUE	FALSE	TRUE	TRUE
case twenty two	nonUIPFeatures: Granuloma	FALSE	FALSE	FALSE	FALSE	FALSE	FALSE	FALSE
case twenty two	nonUIPFeatures: Organizing Pneumonia	TRUE	TRUE	TRUE	TRUE	TRUE	TRUE	TRUE
case twenty two	nonUIPFeatures: Smoking-Related Interstitial Fibrosis	FALSE	TRUE	FALSE	TRUE	FALSE	FALSE	FALSE
case twenty two	nonUIPFeatures: Other (Comment Below)	TRUE	FALSE	FALSE	FALSE	FALSE	FALSE	FALSE
case twenty two	isThisUIP	Not UIP/IPF	Not UIP/IPF	Not UIP/IPF	Not UIP/IPF	Not UIP/IPF	Not UIP/IPF	Not UIP/IPF
case twenty two	comment	Cellular bronchiolitis; lmphoid aggregates		established fibrosis plus OP	Acute on chronic with lymphoid hyperplasia favor CTD and smoking chnages. Enough here to say NOT IPF.			likely CTD
case twenty three	fibrosis	No	No	No	No	No	No	No
case twenty three	pattern	Honeycombing Only	Diffuse	Diffuse		Patchy	Patchy	Diffuse
case twenty three	distribution	Airway Centered	Uncertain/Mixed	Uncertain/Mixed		Uncertain/Mixed	Uncertain/Mixed	Uncertain/Mixed
case twenty three	fibroblastFoci	None	None	Cannot Determine		None	Cannot Determine	None
case twenty three	nonUIPFeatures: Dense Inflammation Away From Scar	TRUE	TRUE	TRUE	TRUE	TRUE	TRUE	TRUE
case twenty three	nonUIPFeatures: Granuloma	FALSE	FALSE	FALSE	FALSE	FALSE	FALSE	FALSE
case twenty three	nonUIPFeatures: Organizing Pneumonia	FALSE	TRUE	FALSE	TRUE	FALSE	TRUE	FALSE
case twenty three	nonUIPFeatures: Smoking-Related Interstitial Fibrosis	FALSE	FALSE	FALSE	FALSE	FALSE	FALSE	FALSE
case twenty three	nonUIPFeatures: Other (Comment Below)	TRUE	FALSE	FALSE	FALSE	TRUE	FALSE	FALSE
case twenty three	isThisUIP	Not UIP/IPF	Not UIP/IPF	Not UIP/IPF	Not UIP/IPF	Not UIP/IPF	Not UIP/IPF	Not UIP/IPF
case twenty three	comment	Follicular Bronchiolitis; descamative-like reation			cellular and early fibrotic NSIP with secondary follicles. CTD-ILD/IPAF	Differential diagnosis includes follicular bronchiolitis cellular NSIP LIP		very likely CTD
Case twenty four	fibrosis	Yes	Yes	Yes	Yes	Yes	Yes	Yes
Case twenty four	pattern	Patchy	Patchy	Patchy	Patchy	Patchy	Patchy	Patchy
Case twenty four	distribution	Airway Centered	Uncertain/Mixed	Airway Centered	Subpleuaral/Paraseptal	Subpleuaral/Paraseptal	Uncertain/Mixed	Uncertain/Mixed
Case twenty four	fibroblastFoci	Readily Identified	None	Readily Identified	Readily Identified	Rare	Rare	Readily Identified
Case twenty four	nonUIPFeatures: Dense Inflammation Away From Scar	TRUE	FALSE	FALSE	FALSE	TRUE	TRUE	TRUE
Case twenty four	nonUIPFeatures: Granuloma	FALSE	FALSE	FALSE	FALSE	FALSE	FALSE	FALSE
Case twenty four	nonUIPFeatures: Organizing Pneumonia	FALSE	FALSE	FALSE	FALSE	FALSE	FALSE	FALSE
Case twenty four	nonUIPFeatures: Smoking-Related Interstitial Fibrosis	FALSE	FALSE	FALSE	TRUE	FALSE	FALSE	FALSE
Case twenty four	nonUIPFeatures: Other (Comment Below)	TRUE	FALSE	FALSE	FALSE	FALSE	FALSE	FALSE
Case twenty four	isThisUIP	Not UIP/IPF	Probable	Not UIP/IPF	Probable	Not UIP/IPF	Possible	Possible
Case twenty four	comment	Bronchiolization lymphoid aggregates			Some confounding smoking changes and inflammation.	Connective tissue related-ILD	collagenous vascular disease? HP?
case twenty five	fibrosis	Yes	No	No	No	No	No	No
case twenty five	pattern	Patchy	Patchy	Diffuse		Patchy	Patchy	Patchy
case twenty five	distribution	Uncertain/Mixed	Uncertain/Mixed	Uncertain/Mixed		Uncertain/Mixed	Uncertain/Mixed	Uncertain/Mixed
case twenty five	fibroblastFoci	None	Rare	None		None	Cannot Determine	None
case twenty five	nonUIPFeatures: Dense Inflammation Away From Scar	TRUE	FALSE	FALSE	FALSE	FALSE	FALSE	FALSE
case twenty five	nonUIPFeatures: Granuloma	TRUE	FALSE	FALSE	FALSE	FALSE	FALSE	FALSE
case twenty five	nonUIPFeatures: Organizing Pneumonia	FALSE	TRUE	FALSE	FALSE	TRUE	TRUE	TRUE
case twenty five	nonUIPFeatures: Smoking-Related Interstitial Fibrosis	FALSE	FALSE	FALSE	FALSE	FALSE	FALSE	FALSE
case twenty five	nonUIPFeatures: Other (Comment Below)	TRUE	FALSE	FALSE	FALSE	FALSE	FALSE	FALSE
case twenty five	isThisUIP	Not UIP/IPF	Not UIP/IPF	Possible	Not UIP/IPF	Not UIP/IPF	Not UIP/IPF	Not UIP/IPF
case twenty five	comment	bronchioliation		unclassified	Acute lung injury	Acute lung injury with interstitial expansion with organization at places intra-alveolar fibromyxoid plugs prominent type 2 pneumocytes and associated with thrombi in the blood vessel. Prominent peribronchiolar metaplasia suggestive of chronic small airway injury.		Mostly organizing ALI. Very little fibrosis.
case twenty six	fibrosis	Yes	No	Yes	Yes	No	No	No
case twenty six	pattern	Patchy	Patchy	Patchy	Diffuse	Patchy	Patchy	Diffuse
case twenty six	distribution	Airway Centered	Uncertain/Mixed	Uncertain/Mixed	Uncertain/Mixed	Airway Centered	Airway Centered	Airway Centered
case twenty six	fibroblastFoci	None	None	Readily Identified	Rare	None	Cannot Determine	Rare
case twenty six	nonUIPFeatures: Dense Inflammation Away From Scar	TRUE	TRUE	FALSE	FALSE	FALSE	TRUE	TRUE
case twenty six	nonUIPFeatures: Granuloma	TRUE	TRUE	TRUE	TRUE	TRUE	FALSE	TRUE
case twenty six	nonUIPFeatures: Organizing Pneumonia	FALSE	TRUE	FALSE	FALSE	TRUE	FALSE	TRUE
case twenty six	nonUIPFeatures: Smoking-Related Interstitial Fibrosis	FALSE	FALSE	FALSE	FALSE	FALSE	FALSE	FALSE
case twenty six	nonUIPFeatures: Other (Comment Below)	TRUE	FALSE	FALSE	FALSE	FALSE	FALSE	FALSE
case twenty six	isThisUIP	Not UIP/IPF	Not UIP/IPF	Not UIP/IPF	Not UIP/IPF	Not UIP/IPF	Not UIP/IPF	Not UIP/IPF
case twenty six	comment	Cellular Bronchiolitis Bronchiolization; local NSIP areas		cHP	Favor subacute on chronic HP	Cellular interstitial infiltrates granulomatous inflammation and focal organizing pneumonia. Areas of peribronchiolar meataplasia/honey combing present along with peribronchiolar chronic inflammation. Infection aspiration
case twenty seven	fibrosis	No	No	No	No	No	No	No
case twenty seven	pattern	Patchy	Patchy	Patchy		Patchy	Patchy	Patchy
case twenty seven	distribution	Airway Centered	Uncertain/Mixed	Uncertain/Mixed	Airway Centered	Uncertain/Mixed	Airway Centered	Airway Centered
case twenty seven	fibroblastFoci	None	None	None	None	None	None	None
case twenty seven	nonUIPFeatures: Dense Inflammation Away From Scar	TRUE	FALSE	FALSE	FALSE	FALSE	FALSE	FALSE
case twenty seven	nonUIPFeatures: Granuloma	TRUE	TRUE	FALSE	FALSE	FALSE	FALSE	TRUE
case twenty seven	nonUIPFeatures: Organizing Pneumonia	TRUE	TRUE	TRUE	TRUE	TRUE	TRUE	TRUE
case twenty seven	nonUIPFeatures: Smoking-Related Interstitial Fibrosis	FALSE	FALSE	FALSE	FALSE	FALSE	FALSE	FALSE
case twenty seven	nonUIPFeatures: Other (Comment Below)	FALSE	FALSE	FALSE	FALSE	FALSE	FALSE	FALSE
case twenty seven	isThisUIP	Not UIP/IPF	Not UIP/IPF	Not UIP/IPF	Not UIP/IPF	Not UIP/IPF	Not UIP/IPF	Not UIP/IPF
case twenty seven	comment				Nodular OP of aspiration.	Foreign material associated with foreign body type giant cells around small airways - Aspiration with Organizing Pneumonia.		Aspiration. No fibrosis.
case twenty eight	fibrosis	No	Yes	Yes	Yes	Yes	Yes	Yes
case twenty eight	pattern	Patchy	Patchy	Patchy	Patchy	Patchy	Patchy	Patchy
case twenty eight	distribution	Airway Centered	Uncertain/Mixed	Subpleuaral/Paraseptal	Subpleuaral/Paraseptal	Subpleuaral/Paraseptal	Uncertain/Mixed	Uncertain/Mixed
case twenty eight	fibroblastFoci	Rare	Rare	Readily Identified	Readily Identified	None	Readily Identified	Readily Identified
case twenty eight	nonUIPFeatures: Dense Inflammation Away From Scar	TRUE	FALSE	FALSE	FALSE	FALSE	FALSE	FALSE
case twenty eight	nonUIPFeatures: Granuloma	FALSE	FALSE	FALSE	FALSE	FALSE	FALSE	FALSE
case twenty eight	nonUIPFeatures: Organizing Pneumonia	TRUE	FALSE	FALSE	FALSE	TRUE	TRUE	TRUE
case twenty eight	nonUIPFeatures: Smoking-Related Interstitial Fibrosis	FALSE	TRUE	FALSE	TRUE	FALSE	FALSE	FALSE
case twenty eight	nonUIPFeatures: Other (Comment Below)	TRUE	FALSE	FALSE	FALSE	FALSE	FALSE	FALSE
case twenty eight	isThisUIP	Not UIP/IPF	Possible	Definite	Definite	Not UIP/IPF	Possible	Probable
case twenty eight	comment	focal NSIP areas			Cool case! UIP/IPF with upper lobe smoking changes?	Slides 3 & 4 shows chronic fibrosing process while slides 1 & 2 shows acute lung injury. This could still be acute exacerbation of UIP.		slides 1 and 2 are very different. Probably acute exac. of IPF.
case twenty nine	fibrosis	Yes	No	Yes	Yes	No	Yes	Yes
case twenty nine	pattern	Patchy	Patchy	Diffuse	Patchy	Patchy	Patchy	Patchy
case twenty nine	distribution	Airway Centered	Uncertain/Mixed	Uncertain/Mixed	Uncertain/Mixed	Uncertain/Mixed	Subpleuaral/Paraseptal	Uncertain/Mixed
case twenty nine	fibroblastFoci	None	Rare	Rare	Rare	None	Rare	Rare
case twenty nine	nonUIPFeatures: Dense Inflammation Away From Scar	FALSE	FALSE	FALSE	FALSE	FALSE	FALSE	FALSE
case twenty nine	nonUIPFeatures: Granuloma	FALSE	FALSE	FALSE	FALSE	FALSE	FALSE	FALSE
case twenty nine	nonUIPFeatures: Organizing Pneumonia	FALSE	FALSE	FALSE	FALSE	FALSE	FALSE	FALSE
case twenty nine	nonUIPFeatures: Smoking-Related Interstitial Fibrosis	FALSE	FALSE	FALSE	FALSE	FALSE	FALSE	FALSE
case twenty nine	nonUIPFeatures: Other (Comment Below)	TRUE	FALSE	FALSE	TRUE	TRUE	FALSE	FALSE
case twenty nine	isThisUIP	Not UIP/IPF	Probable	Not UIP/IPF	Possible	Not UIP/IPF	Probable	Possible
case twenty nine	comment	Bronchiectasis		NSIP	I'm worried this is PPFE. Wonder if these are upper lobe biopsies. Can't totally excldue IPF.	Mixed subpleural and partly airway centered fibrosis. Peribronchiolar metaplasia present. Airway-related process but no granulomas or giant cells to implicate hypersensitivity pneumonitis.
Case thirty	fibrosis	Yes	Yes	Yes	Yes	Yes	Yes	Yes
Case thirty	pattern	Patchy	Patchy	Patchy	Patchy	Diffuse	Patchy	Patchy
Case thirty	distribution	Uncertain/Mixed	Uncertain/Mixed	Subpleuaral/Paraseptal	Uncertain/Mixed	Uncertain/Mixed	Subpleuaral/Paraseptal	Subpleuaral/Paraseptal
Case thirty	fibroblastFoci	Readily Identified	Rare	Readily Identified	Readily Identified	Readily Identified	Readily Identified	Readily Identified
Case thirty	nonUIPFeatures: Dense Inflammation Away From Scar	TRUE	FALSE	FALSE	FALSE	FALSE	FALSE	FALSE
Case thirty	nonUIPFeatures: Granuloma	FALSE	FALSE	FALSE	FALSE	FALSE	FALSE	FALSE
Case thirty	nonUIPFeatures: Organizing Pneumonia	FALSE	FALSE	FALSE	TRUE	FALSE	FALSE	FALSE
Case thirty	nonUIPFeatures: Smoking-Related Interstitial Fibrosis	FALSE	FALSE	FALSE	TRUE	FALSE	FALSE	FALSE
Case thirty	nonUIPFeatures: Other (Comment Below)	TRUE	FALSE	FALSE	TRUE	FALSE	FALSE	FALSE
Case thirty	isThisUIP	Possible	Probable	Definite	Probable	Probable	Probable	Definite
Case thirty	comment	lymphoid aggregates; airway-centered FFs; hooneycombing NSIP-like areas			This case is hard. A lot of airway centered stuff (slide 3) but also HC and FF. Some more diffuse fibrosis (slide 1). This is likely IPF with something else (aspiration) but I'm not sure.

## Sheet: WSI round two
Final case number	original case #			pathologist1	pathologist2	pathologist3	pathologist4	pathologist5	pathologist8	pathologist9	pathologist10	pathologist11	pathologist12
1	1	fibrosis		No	Yes	Yes	No	No	Yes	No	No	Yes	Yes
		distribution		Airway Centered	Airway Centered	Subpleural/Paraseptal	Irregular	Uncertain	Irregular	Irregular	Subpleural/Paraseptal	Irregular	Airway Centered
		fibroblastFoci		None	Rare	Readily Identified	None	Cannot Determine	None	Rare	Readily Identified	Rare	None
		nonUIPFeatures: Excess Inflammation		TRUE	FALSE	FALSE	FALSE	TRUE	TRUE	FALSE	FALSE	FALSE	FALSE
		nonUIPFeatures: Granuloma		FALSE	FALSE	FALSE	FALSE	FALSE	FALSE	FALSE	FALSE	FALSE	FALSE
		nonUIPFeatures: Organizing Pneumonia		FALSE	FALSE	FALSE	FALSE	FALSE	FALSE	FALSE	FALSE	FALSE	FALSE
		nonUIPFeatures: Smoking-Related Interstitial Fibrosis		FALSE	FALSE	FALSE	FALSE	FALSE	FALSE	FALSE	FALSE	FALSE	FALSE
		nonUIPFeatures: Other (Comment Below)		FALSE	FALSE	FALSE	FALSE	TRUE	FALSE	FALSE	FALSE	TRUE	TRUE
		isThisUIP		Not UIP/IPF	Not UIP/IPF	Definite	Possible	Possible	Possible	Possible	Definite	Possible	Not UIP/IPF
		comment						Peribronchiolar metaplasia with areas of airway centered fibrosis are present which along with minimal peribronchiolar lymphoid aggregates and moderate interstitial inflammation raise chronic hypersensitivity pneumonitis as a concern.	This could be NSIP			smokers macrophages	not subpleural
2	2	fibrosis		Yes	Yes	Yes	Yes	Yes	No	Yes	Yes	Yes	Honeycombing Only
		distribution		Diffuse	Diffuse	Diffuse	Diffuse	Diffuse	Uncertain	Diffuse	Subpleural/Paraseptal	Diffuse
		fibroblastFoci		None	Readily Identified	Readily Identified	Readily Identified	Readily Identified	Cannot Determine	Readily Identified	Readily Identified	Readily Identified
		nonUIPFeatures: Excess Inflammation		TRUE	TRUE	TRUE	TRUE	TRUE	TRUE	TRUE	TRUE	TRUE	FALSE
		nonUIPFeatures: Granuloma		FALSE	FALSE	FALSE	FALSE	FALSE	FALSE	FALSE	FALSE	FALSE	FALSE
		nonUIPFeatures: Organizing Pneumonia		FALSE	FALSE	FALSE	FALSE	FALSE	TRUE	FALSE	FALSE	FALSE	FALSE
		nonUIPFeatures: Smoking-Related Interstitial Fibrosis		FALSE	FALSE	FALSE	FALSE	FALSE	FALSE	FALSE	FALSE	FALSE	FALSE
		nonUIPFeatures: Other (Comment Below)		FALSE	TRUE	FALSE	FALSE	TRUE	TRUE	FALSE	FALSE	FALSE	FALSE
		isThisUIP		Not UIP/IPF	Not UIP/IPF	Not UIP/IPF	Not UIP/IPF	Possible	Not UIP/IPF	Not UIP/IPF	Probable	Possible	Probable
		comment			one intesrtstitial giant cell			Interstitial lymphoid aggregates in areas of some fibrosis with interstitial edema at places with prominent type II pneumocytes suggests an acute lung injury (Organizing phase) in a background of chronic fibrosing interstitial lung disease.	Could be NSIP pulmonary manifestation of collagenous vascular disease or drug toxicity			honeycombing areas present
3	3	fibrosis		Yes	Yes	Yes	Yes	Yes	Yes	Yes	Yes	Yes	Honeycombing Only
		distribution		Diffuse	Diffuse	Diffuse	Diffuse	Diffuse	Subpleural/Paraseptal	Diffuse	Subpleural/Paraseptal	Diffuse
		fibroblastFoci		Rare	Cannot Determine	Rare	None	None	None	None	Rare	None
		nonUIPFeatures: Excess Inflammation		FALSE	FALSE	FALSE	FALSE	FALSE	FALSE	FALSE	FALSE	FALSE	FALSE
		nonUIPFeatures: Granuloma		FALSE	FALSE	FALSE	FALSE	FALSE	FALSE	FALSE	FALSE	FALSE	FALSE
		nonUIPFeatures: Organizing Pneumonia		FALSE	FALSE	FALSE	FALSE	FALSE	FALSE	FALSE	FALSE	FALSE	FALSE
		nonUIPFeatures: Smoking-Related Interstitial Fibrosis		FALSE	FALSE	FALSE	FALSE	FALSE	FALSE	FALSE	FALSE	FALSE	FALSE
		nonUIPFeatures: Other (Comment Below)		TRUE	FALSE	FALSE	FALSE	TRUE	TRUE	TRUE	FALSE	FALSE	FALSE
		isThisUIP		Possible	Not UIP/IPF	Possible	Not UIP/IPF	Possible	Not UIP/IPF	Not UIP/IPF	Probable	Not UIP/IPF	Probable
		comment		Bronchiolar metaplasia				Diffuse homogenous involvement raises NSIP like pattern. Extensive peribronchiolar metaplasia is also noted.	NSIP	Too uniform -- most consistent with fibr NSIP ? CTD vs chr HP	Diffuse fibrosis; no HC; no FFF	HONEYCOMBING AREAS	I don't think there is any normal architecture
4	8	fibrosis		No	Yes	No	Yes	No	No	No	No	No	Yes
		distribution		Airway Centered	Irregular	Subpleural/Paraseptal	Airway Centered	Uncertain	Airway Centered	Irregular	Irregular	Subpleural/Paraseptal	Airway Centered
		fibroblastFoci		Readily Identified	Readily Identified	Readily Identified	Readily Identified	Readily Identified	None	Rare	Readily Identified	Readily Identified	Readily Identified
		nonUIPFeatures: Excess Inflammation		TRUE	FALSE	FALSE	FALSE	TRUE	TRUE	TRUE	FALSE	FALSE	FALSE
		nonUIPFeatures: Granuloma		FALSE	FALSE	FALSE	FALSE	FALSE	FALSE	FALSE	FALSE	FALSE	FALSE
		nonUIPFeatures: Organizing Pneumonia		FALSE	FALSE	FALSE	FALSE	TRUE	TRUE	FALSE	TRUE	FALSE	FALSE
		nonUIPFeatures: Smoking-Related Interstitial Fibrosis		FALSE	FALSE	FALSE	FALSE	FALSE	FALSE	FALSE	FALSE	FALSE	FALSE
		nonUIPFeatures: Other (Comment Below)		FALSE	FALSE	FALSE	FALSE	FALSE	FALSE	FALSE	FALSE	FALSE	TRUE
		isThisUIP		Not UIP/IPF	Possible	Probable	Not UIP/IPF	Not UIP/IPF	Not UIP/IPF	Not UIP/IPF	Possible	Definite	Not UIP/IPF
		comment			There are lymphoid agregates in fibrotic areas			Patchy distribution of organizing acute lung injury with interstitial fibroblastic tissue and chronic inflammation. Air space fibrin and proteinaceous fluid present in few alveolar spaces. Prominent type II reactive pneumocytes support acute and organizing diffuse alveolar damage.	organizing pneumonia post inflammatory				there is peripheral and airway centered fibrosis; favor CHP
5	11	fibrosis		No	Yes	No	Yes	No	No	No	No	No	No
		distribution		Airway Centered	Subpleural/Paraseptal	Uncertain	Subpleural/Paraseptal	Uncertain	Subpleural/Paraseptal	Subpleural/Paraseptal	Subpleural/Paraseptal	Subpleural/Paraseptal	Subpleural/Paraseptal
		fibroblastFoci		Rare	Rare	None	None	None	Cannot Determine	None	None	None	None
		nonUIPFeatures: Excess Inflammation		TRUE	FALSE	FALSE	FALSE	FALSE	FALSE	FALSE	FALSE	FALSE	FALSE
		nonUIPFeatures: Granuloma		FALSE	FALSE	FALSE	FALSE	FALSE	FALSE	FALSE	FALSE	FALSE	FALSE
		nonUIPFeatures: Organizing Pneumonia		FALSE	FALSE	FALSE	FALSE	TRUE	FALSE	FALSE	FALSE	FALSE	FALSE
		nonUIPFeatures: Smoking-Related Interstitial Fibrosis		FALSE	FALSE	FALSE	FALSE	FALSE	FALSE	TRUE	TRUE	FALSE	FALSE
		nonUIPFeatures: Other (Comment Below)		FALSE	FALSE	FALSE	FALSE	TRUE	FALSE	FALSE	FALSE	FALSE	TRUE
		isThisUIP		Not UIP/IPF	Probable	Not UIP/IPF	Probable	Not UIP/IPF	Possible	Not UIP/IPF	Not UIP/IPF	Not UIP/IPF	Possible
		comment						Acute and organizing lung injury. Intra-alveolar macrophages with smoking pigment present. Few foamy macrophages are also present.					could be edge; some might even part of apical cap +/- emphysema
6	18	fibrosis		No	Yes	No	No	No	No	No	No	No	No
		distribution		Airway Centered	Uncertain	Airway Centered	Subpleural/Paraseptal	Subpleural/Paraseptal	Subpleural/Paraseptal	Airway Centered	Subpleural/Paraseptal	Subpleural/Paraseptal	Airway Centered
		fibroblastFoci		Rare	Rare	Readily Identified	None	None	Readily Identified	Rare	Rare	None	None
		nonUIPFeatures: Excess Inflammation		TRUE	FALSE	FALSE	FALSE	FALSE	FALSE	FALSE	FALSE	FALSE	FALSE
		nonUIPFeatures: Granuloma		FALSE	FALSE	FALSE	FALSE	FALSE	FALSE	FALSE	FALSE	FALSE	FALSE
		nonUIPFeatures: Organizing Pneumonia		FALSE	FALSE	FALSE	FALSE	FALSE	FALSE	FALSE	FALSE	FALSE	FALSE
		nonUIPFeatures: Smoking-Related Interstitial Fibrosis		FALSE	FALSE	FALSE	FALSE	FALSE	FALSE	FALSE	FALSE	FALSE	FALSE
		nonUIPFeatures: Other (Comment Below)		FALSE	FALSE	FALSE	FALSE	TRUE	FALSE	TRUE	FALSE	TRUE	TRUE
		isThisUIP		Not UIP/IPF	Not UIP/IPF	Not UIP/IPF	Possible	Possible	Probable	Possible	Possible	Not UIP/IPF	Not UIP/IPF
		comment			tumorlet			The subpleural fibrosis is minimal with areas of peribronchiolar metaplasia/honey comb change. Correlation with HRCT to exclude features of UIP/IPF.		Could be very early UIP/IPF but not well developed and quite airway-centered. Can't rule it out though.		SOME SMOKING RELATED CHANGES NOT TYPICAL OF SRLF	Peripheral and bronchiolocentric fibrosis peribronchiolar metaplasia no HC; favor CHP
7	20	fibrosis		Yes	Yes	Yes	Yes	No	No	Yes	Yes	Yes	Yes
		distribution		Airway Centered	Uncertain	Subpleural/Paraseptal	Subpleural/Paraseptal	Airway Centered	Subpleural/Paraseptal	Irregular	Subpleural/Paraseptal	Airway Centered	Subpleural/Paraseptal
		fibroblastFoci		Rare	Readily Identified	Readily Identified	Readily Identified	Readily Identified	Readily Identified	Readily Identified	Readily Identified	Rare	Rare
		nonUIPFeatures: Excess Inflammation		TRUE	FALSE	FALSE	FALSE	FALSE	FALSE	FALSE	FALSE	TRUE	FALSE
		nonUIPFeatures: Granuloma		FALSE	FALSE	FALSE	TRUE	FALSE	FALSE	FALSE	FALSE	TRUE	FALSE
		nonUIPFeatures: Organizing Pneumonia		FALSE	FALSE	FALSE	FALSE	FALSE	FALSE	FALSE	FALSE	FALSE	FALSE
		nonUIPFeatures: Smoking-Related Interstitial Fibrosis		FALSE	FALSE	FALSE	FALSE	FALSE	TRUE	FALSE	FALSE	FALSE	FALSE
		nonUIPFeatures: Other (Comment Below)		TRUE	FALSE	FALSE	FALSE	TRUE	FALSE	FALSE	FALSE	FALSE	FALSE
		isThisUIP		Not UIP/IPF	Possible	Possible	Definite	Not UIP/IPF	Probable	Probable	Definite	Not UIP/IPF	Probable
		comment		vegetables	Inflamation in fibrosis airway centerd changes			Some airway centered fibrosis is present but does not have cellular interstitial infiltrates or granulomas to support hypersensitivity pneumonitis. Unclassified ILD need multidisciplinary correlation.
8	24	fibrosis		Yes	Yes	Yes	Yes	Honeycombing Only	Yes	Yes	Yes	Yes	Yes
		distribution		Irregular	Uncertain	Irregular	Subpleural/Paraseptal		Subpleural/Paraseptal	Diffuse	Subpleural/Paraseptal	Irregular	Subpleural/Paraseptal
		fibroblastFoci		Rare	Rare	Readily Identified	Readily Identified		Readily Identified	Rare	Rare	Rare	Readily Identified
		nonUIPFeatures: Excess Inflammation		TRUE	FALSE	TRUE	TRUE	FALSE	TRUE	TRUE	TRUE	TRUE	FALSE
		nonUIPFeatures: Granuloma		FALSE	FALSE	FALSE	FALSE	FALSE	FALSE	TRUE	FALSE	FALSE	FALSE
		nonUIPFeatures: Organizing Pneumonia		FALSE	FALSE	FALSE	TRUE	FALSE	FALSE	FALSE	FALSE	FALSE	FALSE
		nonUIPFeatures: Smoking-Related Interstitial Fibrosis		FALSE	FALSE	FALSE	FALSE	FALSE	FALSE	FALSE	FALSE	FALSE	FALSE
		nonUIPFeatures: Other (Comment Below)		TRUE	FALSE	FALSE	FALSE	TRUE	FALSE	FALSE	FALSE	FALSE	FALSE
		isThisUIP		Not UIP/IPF	Possible	Not UIP/IPF	Possible	Probable	Probable	Not UIP/IPF	Probable	Possible	Definite
		comment		Bronchiolar metaplasia Mucoid impactation Lymphoid aggregates				Predominantly honeycomb changes only.			Peribronchiolar metaplasia
9	28	fibrosis		Yes	Yes	Yes	Yes	No	Yes	No	No	Yes	Yes
		distribution		Airway Centered	Subpleural/Paraseptal	Subpleural/Paraseptal	Subpleural/Paraseptal	Uncertain	Subpleural/Paraseptal	Subpleural/Paraseptal	Subpleural/Paraseptal	Subpleural/Paraseptal	Subpleural/Paraseptal
		fibroblastFoci		Readily Identified	Readily Identified	Readily Identified	Readily Identified	None	Readily Identified	Readily Identified	None	Readily Identified	Rare
		nonUIPFeatures: Excess Inflammation		TRUE	FALSE	FALSE	FALSE	FALSE	FALSE	FALSE	FALSE	FALSE	FALSE
		nonUIPFeatures: Granuloma		FALSE	FALSE	FALSE	FALSE	FALSE	FALSE	FALSE	FALSE	FALSE	FALSE
		nonUIPFeatures: Organizing Pneumonia		TRUE	FALSE	TRUE	TRUE	FALSE	TRUE	TRUE	TRUE	FALSE	FALSE
		nonUIPFeatures: Smoking-Related Interstitial Fibrosis		FALSE	FALSE	FALSE	FALSE	FALSE	FALSE	FALSE	FALSE	FALSE	FALSE
		nonUIPFeatures: Other (Comment Below)		FALSE	FALSE	FALSE	FALSE	TRUE	TRUE	FALSE	FALSE	FALSE	FALSE
		isThisUIP		Not UIP/IPF	Definite	Not UIP/IPF	Definite	Possible	Probable	Probable	Possible	Definite	Probable
		comment				possibly OP superimposed on UIP	This looos like UIP of IPF with a superimposed OP in the (likely) upper lobe.	Organizing pneumonia	slides 1and 2 are very different from 3 and 4. I am not sure if from the same lobe.	? acute exacerb. of IPF
10	29	fibrosis		No	Yes	No	Yes	No	Yes	No	No	No	Yes
		distribution		Airway Centered	Airway Centered	Subpleural/Paraseptal	Subpleural/Paraseptal	Subpleural/Paraseptal	Subpleural/Paraseptal	Airway Centered	Airway Centered	Subpleural/Paraseptal	Diffuse
		fibroblastFoci		Rare	Rare	Rare	None	Rare	Readily Identified	Rare	None	Rare	None
		nonUIPFeatures: Excess Inflammation		TRUE	TRUE	FALSE	FALSE	FALSE	FALSE	TRUE	FALSE	FALSE	FALSE
		nonUIPFeatures: Granuloma		FALSE	FALSE	FALSE	FALSE	FALSE	FALSE	FALSE	FALSE	FALSE	FALSE
		nonUIPFeatures: Organizing Pneumonia		FALSE	FALSE	FALSE	FALSE	FALSE	FALSE	FALSE	FALSE	FALSE	FALSE
		nonUIPFeatures: Smoking-Related Interstitial Fibrosis		FALSE	FALSE	FALSE	FALSE	FALSE	FALSE	FALSE	FALSE	FALSE	FALSE
		nonUIPFeatures: Other (Comment Below)		FALSE	TRUE	FALSE	FALSE	FALSE	FALSE	FALSE	FALSE	FALSE	FALSE
		isThisUIP		Not UIP/IPF	Possible	Probable	Possible	Possible	Definite	Not UIP/IPF	Not UIP/IPF	Probable	Not UIP/IPF
		comment			bronchiolar metaplasia		Worried about PPFE on this case. Fibrosis is more elastotic than classic UIP	Areas of peribronchiolar metaplasia could be early changes of honeycomb.
11		fibrosis		No	No	No	No	No	No	No	No	No	No
		distribution		Airway Centered	Airway Centered	Airway Centered	Airway Centered	Uncertain	Uncertain	Airway Centered	Airway Centered	Airway Centered	Uncertain
		fibroblastFoci		None	None	None	None	None	None	None	None	None	None
		nonUIPFeatures: Excess Inflammation		FALSE	TRUE	FALSE	FALSE	FALSE	FALSE	FALSE	FALSE	FALSE	FALSE
		nonUIPFeatures: Granuloma		FALSE	FALSE	FALSE	FALSE	TRUE	FALSE	FALSE	FALSE	FALSE	FALSE
		nonUIPFeatures: Organizing Pneumonia		FALSE	FALSE	FALSE	FALSE	FALSE	FALSE	FALSE	FALSE	FALSE	FALSE
		nonUIPFeatures: Smoking-Related Interstitial Fibrosis		FALSE	FALSE	FALSE	FALSE	FALSE	TRUE	FALSE	FALSE	FALSE	FALSE
		nonUIPFeatures: Other (Comment Below)		FALSE	TRUE	FALSE	FALSE	FALSE	FALSE	FALSE	FALSE	TRUE	TRUE
		isThisUIP		Not UIP/IPF	Not UIP/IPF	Not UIP/IPF	Not UIP/IPF	Not UIP/IPF	Not UIP/IPF	Not UIP/IPF	Not UIP/IPF	Not UIP/IPF	Not UIP/IPF
		comment			bronchilar metaplasia intesrtitial giant cells?			Poorly formed non-necrotizing granulomas with some areas of peribronchiolar metaplasia are suggestive of hypersensitivity pneumonitis.			Peribronchiolar metaplasia	SMOKERS BRONCHIOLITIS
12		fibrosis		Yes	Yes	Yes	Yes	No	No	Yes	No	Yes	Yes
		distribution		Airway Centered	Subpleural/Paraseptal	Irregular	Subpleural/Paraseptal	Subpleural/Paraseptal	Uncertain	Subpleural/Paraseptal	Subpleural/Paraseptal	Irregular	Airway Centered
		fibroblastFoci		Rare	Readily Identified	Readily Identified	Readily Identified	Readily Identified	Cannot Determine	Readily Identified	Readily Identified	Readily Identified	Readily Identified
		nonUIPFeatures: Excess Inflammation		FALSE	FALSE	FALSE	FALSE	FALSE	FALSE	FALSE	FALSE	FALSE	FALSE
		nonUIPFeatures: Granuloma		FALSE	FALSE	FALSE	FALSE	FALSE	FALSE	FALSE	FALSE	FALSE	FALSE
		nonUIPFeatures: Organizing Pneumonia		TRUE	FALSE	FALSE	FALSE	FALSE	TRUE	FALSE	FALSE	FALSE	FALSE
		nonUIPFeatures: Smoking-Related Interstitial Fibrosis		FALSE	FALSE	TRUE	FALSE	FALSE	FALSE	FALSE	FALSE	FALSE	FALSE
		nonUIPFeatures: Other (Comment Below)		FALSE	FALSE	FALSE	TRUE	FALSE	FALSE	FALSE	FALSE	FALSE	FALSE
		isThisUIP		Not UIP/IPF	Definite	Not UIP/IPF	Possible	Probable	Not UIP/IPF	Definite	Probable	Possible	Possible
		comment				Might be SRIF superimposed on UIP due to FF foci.	Impressed by the amount of PBM and airway centered changes (including FF in terminal airways).						Even though there is also peripheral fibrosis with HC I favor CHP
13		fibrosis		Yes	No	No	No	No	No	No	No	No	No
		distribution		Diffuse	Diffuse	Diffuse	Diffuse	Uncertain	Uncertain	Diffuse	Uncertain	Subpleural/Paraseptal	Diffuse
		fibroblastFoci		None	None	None	Rare	None	Cannot Determine	None	None	None	None
		nonUIPFeatures: Excess Inflammation		TRUE	TRUE	TRUE	TRUE	TRUE	TRUE	TRUE	TRUE	TRUE	TRUE
		nonUIPFeatures: Granuloma		FALSE	FALSE	FALSE	FALSE	FALSE	FALSE	FALSE	TRUE	FALSE	FALSE
		nonUIPFeatures: Organizing Pneumonia		FALSE	FALSE	FALSE	FALSE	FALSE	FALSE	FALSE	FALSE	FALSE	FALSE
		nonUIPFeatures: Smoking-Related Interstitial Fibrosis		FALSE	FALSE	FALSE	FALSE	FALSE	FALSE	FALSE	FALSE	FALSE	FALSE
		nonUIPFeatures: Other (Comment Below)		FALSE	FALSE	FALSE	FALSE	FALSE	FALSE	FALSE	FALSE	FALSE	FALSE
		isThisUIP		Not UIP/IPF	Not UIP/IPF	Not UIP/IPF	Not UIP/IPF	Not UIP/IPF	Not UIP/IPF	Not UIP/IPF	Not UIP/IPF	Not UIP/IPF	Not UIP/IPF
		comment					I would classify this as cellular NSIP and suggest a CTD (pleural fibrosis).	Lymphoid interstitial pneumonia pattern with pulmonary edema.					likely CTD-associated ILD
14		fibrosis		Yes	Yes	No	Yes	Yes		No	Yes	Yes	Yes
		distribution		Airway Centered	Irregular	Irregular	Diffuse	Diffuse		Diffuse	Subpleural/Paraseptal	Subpleural/Paraseptal	Diffuse
		fibroblastFoci		Readily Identified	Readily Identified	Rare	Readily Identified	Rare		Rare	Rare	Readily Identified	Readily Identified
		nonUIPFeatures: Excess Inflammation		TRUE	TRUE	FALSE	TRUE	FALSE	FALSE	TRUE	FALSE	FALSE	FALSE
		nonUIPFeatures: Granuloma		FALSE	FALSE	FALSE	FALSE	FALSE	FALSE	FALSE	FALSE	FALSE	FALSE
		nonUIPFeatures: Organizing Pneumonia		FALSE	FALSE	FALSE	FALSE	FALSE	FALSE	FALSE	FALSE	FALSE	FALSE
		nonUIPFeatures: Smoking-Related Interstitial Fibrosis		FALSE	FALSE	FALSE	TRUE	FALSE	FALSE	FALSE	FALSE	FALSE	FALSE
		nonUIPFeatures: Other (Comment Below)		FALSE	TRUE	FALSE	FALSE	TRUE	FALSE	FALSE	FALSE	FALSE	FALSE
		isThisUIP		Not UIP/IPF	Possible	Not UIP/IPF	Not UIP/IPF	Possible		Possible	Definite	Definite	Not UIP/IPF
		comment			bronchiolar metaplasia			Diffuse areas of involvement with areas of subpleural fibrosis and honeycomb changes. Also NSIP-like areas are seen.				HONEYCOMBING ALSO PRESENT
15		fibrosis		Yes	Yes	No	No	No	No	No	No	No	Yes
		distribution		Subpleural/Paraseptal	Irregular	Irregular	Subpleural/Paraseptal	Subpleural/Paraseptal	Subpleural/Paraseptal	Diffuse	Subpleural/Paraseptal	Subpleural/Paraseptal	Subpleural/Paraseptal
		fibroblastFoci		Readily Identified	Readily Identified	Readily Identified	Readily Identified	Readily Identified	Readily Identified	Readily Identified	Readily Identified	Readily Identified	Readily Identified
		nonUIPFeatures: Excess Inflammation		TRUE	TRUE	FALSE	FALSE	FALSE	TRUE	TRUE	FALSE	FALSE	FALSE
		nonUIPFeatures: Granuloma		FALSE	FALSE	FALSE	FALSE	FALSE	FALSE	FALSE	FALSE	FALSE	FALSE
		nonUIPFeatures: Organizing Pneumonia		FALSE	FALSE	FALSE	FALSE	FALSE	FALSE	FALSE	FALSE	FALSE	FALSE
		nonUIPFeatures: Smoking-Related Interstitial Fibrosis		FALSE	FALSE	FALSE	FALSE	FALSE	FALSE	FALSE	FALSE	FALSE	FALSE
		nonUIPFeatures: Other (Comment Below)		TRUE	FALSE	FALSE	FALSE	FALSE	FALSE	FALSE	FALSE	FALSE	FALSE
		isThisUIP		Not UIP/IPF	Probable	Not UIP/IPF	Probable	Not UIP/IPF	Probable	Not UIP/IPF	Probable	Definite	Possible
		comment		NSIP-like areas				the fibrosis is very minimal and needs HRCT correlation to see the extent of fibrosis.					there is also bronchiolocentric fibrosis favor CHP
16		fibrosis		Yes	Yes	Yes	Yes	No	Yes	Yes	No	Yes	Yes
		distribution		Uncertain	Subpleural/Paraseptal	Subpleural/Paraseptal	Subpleural/Paraseptal	Subpleural/Paraseptal	Subpleural/Paraseptal	Subpleural/Paraseptal	Subpleural/Paraseptal	Subpleural/Paraseptal	Subpleural/Paraseptal
		fibroblastFoci		Rare	Rare	Readily Identified	Readily Identified	None	Readily Identified	Readily Identified	None	None	Rare
		nonUIPFeatures: Excess Inflammation		TRUE	FALSE	FALSE	FALSE	FALSE	FALSE	FALSE	FALSE	TRUE	FALSE
		nonUIPFeatures: Granuloma		FALSE	FALSE	FALSE	FALSE	FALSE	FALSE	FALSE	FALSE	FALSE	FALSE
		nonUIPFeatures: Organizing Pneumonia		FALSE	FALSE	FALSE	FALSE	FALSE	FALSE	FALSE	FALSE	FALSE	FALSE
		nonUIPFeatures: Smoking-Related Interstitial Fibrosis		FALSE	FALSE	FALSE	FALSE	FALSE	FALSE	FALSE	TRUE	FALSE	FALSE
		nonUIPFeatures: Other (Comment Below)		FALSE	FALSE	FALSE	FALSE	TRUE	FALSE	FALSE	FALSE	FALSE	FALSE
		isThisUIP		Not UIP/IPF	Probable	Definite	Definite	Possible	Definite	Definite	Not UIP/IPF	Possible	Probable
		comment						Traction bronchiectasis is present. Correlation with HRCT and multidisciplinary discussion would be recommended.			Emphysema
17		fibrosis		Yes	Yes	Yes	Yes	No	Yes	No	No	Yes	Yes
		distribution		Airway Centered	Irregular	Subpleural/Paraseptal	Uncertain	Irregular	Subpleural/Paraseptal	Irregular	Uncertain	Subpleural/Paraseptal	Irregular
		fibroblastFoci		Rare	Rare	Readily Identified	Readily Identified	Rare	Readily Identified	Rare	None	Rare	Readily Identified
		nonUIPFeatures: Excess Inflammation		TRUE	FALSE	FALSE	TRUE	FALSE	TRUE	TRUE	FALSE	TRUE	TRUE
		nonUIPFeatures: Granuloma		FALSE	FALSE	FALSE	FALSE	FALSE	FALSE	FALSE	FALSE	FALSE	FALSE
		nonUIPFeatures: Organizing Pneumonia		FALSE	FALSE	FALSE	FALSE	FALSE	FALSE	FALSE	FALSE	FALSE	FALSE
		nonUIPFeatures: Smoking-Related Interstitial Fibrosis		FALSE	FALSE	FALSE	FALSE	FALSE	FALSE	FALSE	FALSE	FALSE	FALSE
		nonUIPFeatures: Other (Comment Below)		TRUE	FALSE	FALSE	FALSE	TRUE	FALSE	FALSE	TRUE	FALSE	FALSE
		isThisUIP		Not UIP/IPF	Probable	Probable	Possible	Not UIP/IPF	Probable	Possible	Not UIP/IPF	Probable	Possible
		comment		Bronchioloectasis				Even though the fibrosis is patchy and focally subpleural it appears to be minimal. There is peribronchiolar metaplasia with ?centrilobular emphysema. Then the fibrosis could be suggestive of combined pulmonary fibrosis and emphysema if in an appropriate clinical setting.			bronchiolectasis		possibly CTD-associated
18		fibrosis		Yes	Yes	No	Yes	No	No	No	Yes	Yes	Yes
		distribution		Irregular	Subpleural/Paraseptal	Airway Centered	Subpleural/Paraseptal	Uncertain	Airway Centered	Diffuse	Subpleural/Paraseptal	Subpleural/Paraseptal	Subpleural/Paraseptal
		fibroblastFoci		Rare	Readily Identified	Readily Identified	Readily Identified	Cannot Determine	Cannot Determine	Readily Identified	Readily Identified	Readily Identified	Readily Identified
		nonUIPFeatures: Excess Inflammation		TRUE	FALSE	TRUE	TRUE	TRUE	TRUE	TRUE	TRUE	TRUE	TRUE
		nonUIPFeatures: Granuloma		FALSE	FALSE	FALSE	FALSE	FALSE	FALSE	TRUE	TRUE	FALSE	FALSE
		nonUIPFeatures: Organizing Pneumonia		FALSE	FALSE	FALSE	FALSE	FALSE	TRUE	TRUE	FALSE	FALSE	FALSE
		nonUIPFeatures: Smoking-Related Interstitial Fibrosis		FALSE	FALSE	FALSE	FALSE	FALSE	FALSE	FALSE	FALSE	FALSE	FALSE
		nonUIPFeatures: Other (Comment Below)		FALSE	FALSE	FALSE	FALSE	FALSE	FALSE	FALSE	FALSE	FALSE	FALSE
		isThisUIP		Not UIP/IPF	Definite	Not UIP/IPF	Possible	Possible	Not UIP/IPF	Not UIP/IPF	Probable	Probable	Probable
		comment						Prominent subpleural fibrosis and also involves the airways associated with dense lymphocytic infiltrate. Away from the fibrotic area shows mild interstitial expansion with lymphoplasmacytic infiltrate raises the concern for a connective tissue related interstitial lung disease. Correlation with HRCT and multidisciplinary discussion is recommended.
19		fibrosis		Yes	Yes	No	No	No	No	No	Yes	No	Yes
		distribution		Irregular	Subpleural/Paraseptal	Uncertain	Subpleural/Paraseptal	Subpleural/Paraseptal	Uncertain	Airway Centered	Subpleural/Paraseptal	Subpleural/Paraseptal	Subpleural/Paraseptal
		fibroblastFoci		Rare	Readily Identified	Readily Identified	Readily Identified	Rare	Readily Identified	Readily Identified	Readily Identified	Readily Identified	Readily Identified
		nonUIPFeatures: Excess Inflammation		TRUE	TRUE	FALSE	TRUE	TRUE	TRUE	TRUE	TRUE	TRUE	TRUE
		nonUIPFeatures: Granuloma		FALSE	FALSE	FALSE	TRUE	FALSE	FALSE	FALSE	FALSE	TRUE	FALSE
		nonUIPFeatures: Organizing Pneumonia		FALSE	FALSE	FALSE	FALSE	FALSE	FALSE	FALSE	FALSE	FALSE	FALSE
		nonUIPFeatures: Smoking-Related Interstitial Fibrosis		FALSE	FALSE	FALSE	FALSE	FALSE	FALSE	FALSE	FALSE	FALSE	FALSE
		nonUIPFeatures: Other (Comment Below)		FALSE	FALSE	FALSE	FALSE	FALSE	FALSE	FALSE	FALSE	FALSE	FALSE
		isThisUIP		Not UIP/IPF	Possible	Not UIP/IPF	Not UIP/IPF	Probable	Possible	Not UIP/IPF	Probable	Possible	Possible
		comment				Could call irregular fibrosis but that is not the definition we agreed to. Almost infarct like fibrosis.		Formation of germinal centers along with dense inflammation within the areas of fibrosis. Cellular interstitial infiltrates within the less affected areas with plasma cells raises the connective tissue etiology.					CTD-associated?
20		fibrosis		Yes	Yes	No	No	No	No	No	No	Yes	Yes
		distribution		Irregular	Diffuse	Diffuse	Irregular	Uncertain	Airway Centered	Diffuse	Uncertain	Subpleural/Paraseptal	Subpleural/Paraseptal
		fibroblastFoci		None	Readily Identified	None	Readily Identified	Cannot Determine	Cannot Determine	Readily Identified	Readily Identified	Readily Identified	Readily Identified
		nonUIPFeatures: Excess Inflammation		TRUE	FALSE	TRUE	TRUE	FALSE	FALSE	TRUE	FALSE	FALSE	FALSE
		nonUIPFeatures: Granuloma		FALSE	FALSE	FALSE	FALSE	FALSE	FALSE	FALSE	FALSE	FALSE	FALSE
		nonUIPFeatures: Organizing Pneumonia		TRUE	FALSE	FALSE	FALSE	TRUE	TRUE	TRUE	TRUE	FALSE	TRUE
		nonUIPFeatures: Smoking-Related Interstitial Fibrosis		FALSE	FALSE	FALSE	FALSE	FALSE	FALSE	FALSE	FALSE	FALSE	FALSE
		nonUIPFeatures: Other (Comment Below)		FALSE	FALSE	FALSE	FALSE	TRUE	FALSE	FALSE	FALSE	FALSE	FALSE
		isThisUIP		Not UIP/IPF	Probable	Not UIP/IPF	Possible	Not UIP/IPF	Not UIP/IPF	Not UIP/IPF	Not UIP/IPF	Definite	Possible
		comment				NSIP/OP overlap favor CV-ILD		Organizing acute lung injury pattern. Intra-alveolar pigmented macrophages with fine yellow smoker's pigment. Minimal interstitial collagen-type fibrosis suggests smoking related interstitial fibrosis.
